# Supplementary material for: Metal-free site-selective functionalization with cyclic diaryl λ3-chloranes: suppression of benzyne formation for ligand-coupling reactions
Source: Chem Sci. 2024 Sep 13;15(40):16605–11. doi: 10.1039/d4sc04108a (PMC11414830; doi:10.1039/d4sc04108a)
Supplement: SC-015-D4SC04108A-s002 [file SC-015-D4SC04108A-s002.cif]

# Supplementary Information (SI) for Chemical Science.
# This journal is © The Royal Society of Chemistry 2024

####################################################################### 
# 
# This file contains crystal structure data downloaded from the 
# Cambridge Structural Database (CSD) hosted by the Cambridge 
# Crystallographic Data Centre (CCDC).
# 
# Full information about CCDC data access policies and citation 
# guidelines are available at http://www.ccdc.cam.ac.uk/access/V1 
# 
# Audit and citation data items may have been added by the CCDC. 
# Please retain this information to preserve the provenance of 
# this file and to allow appropriate attribution of the data. 
# 
#######################################################################

data_shelx
_audit_block_doi                 10.5517/ccdc.csd.cc2jkvml
_database_code_depnum_ccdc_archive 'CCDC 2340860'
loop_
_citation_id
_citation_doi
_citation_year
1 10.26434/chemrxiv-2024-sdx0k 2024
loop_
_audit_author_name
_audit_author_address
'Dr. Shobhana Krishnaswamy'
;INDIAN INSTITUTES OF TECHNOLOGY, MADRAS
India
;
_audit_update_record             
;
2024-03-17 deposited with the CCDC.	2024-09-13 downloaded from the CCDC.
;

_audit_creation_method           SHELXL-2019/3
_shelx_SHELXL_version_number     2019/3
_chemical_name_systematic        ?
_chemical_name_common            ?
_chemical_melting_point          ?
_chemical_formula_moiety         ?
_chemical_formula_sum            'C20 H22 Cl N S2'
_chemical_formula_weight         375.95

loop_
_atom_type_symbol
_atom_type_description
_atom_type_scat_dispersion_real
_atom_type_scat_dispersion_imag
_atom_type_scat_source
C C 0.0033 0.0016 'International Tables Vol C Tables 4.2.6.8 and 6.1.1.4'
H H 0.0000 0.0000 'International Tables Vol C Tables 4.2.6.8 and 6.1.1.4'
N N 0.0061 0.0033 'International Tables Vol C Tables 4.2.6.8 and 6.1.1.4'
S S 0.1246 0.1234 'International Tables Vol C Tables 4.2.6.8 and 6.1.1.4'
Cl Cl 0.1484 0.1585 'International Tables Vol C Tables 4.2.6.8 and 6.1.1.4'

_space_group_crystal_system      monoclinic
_space_group_IT_number           14
_space_group_name_H-M_alt        'P 21/c'
_space_group_name_Hall           '-P 2ybc'

_shelx_space_group_comment       
;
The symmetry employed for this shelxl refinement is uniquely defined
by the following loop, which should always be used as a source of
symmetry information in preference to the above space-group names.
They are only intended as comments.
;

loop_
_space_group_symop_operation_xyz
'x, y, z'
'-x, y+1/2, -z+1/2'
'-x, -y, -z'
'x, -y-1/2, z-1/2'

_cell_length_a                   9.7904(14)
_cell_length_b                   13.791(2)
_cell_length_c                   14.347(2)
_cell_angle_alpha                90
_cell_angle_beta                 99.606(5)
_cell_angle_gamma                90
_cell_volume                     1909.9(5)
_cell_formula_units_Z            4
_cell_measurement_temperature    300(2)
_cell_measurement_reflns_used    9894
_cell_measurement_theta_min      2.77
_cell_measurement_theta_max      25.82

_exptl_crystal_description       block
_exptl_crystal_colour            colorless
_exptl_crystal_density_meas      ?
_exptl_crystal_density_method    ?
_exptl_crystal_density_diffrn    1.307
_exptl_crystal_F_000             792
_exptl_transmission_factor_min   ?
_exptl_transmission_factor_max   ?
_exptl_crystal_size_max          0.241
_exptl_crystal_size_mid          0.147
_exptl_crystal_size_min          0.092
_exptl_absorpt_coefficient_mu    0.420
_shelx_estimated_absorpt_T_min   0.906
_shelx_estimated_absorpt_T_max   0.962
_exptl_absorpt_correction_type   multi-scan
_exptl_absorpt_correction_T_min  0.5420
_exptl_absorpt_correction_T_max  0.7454
_exptl_absorpt_process_details   
;
 SADABS-2016/2: Krause, L., Herbst-Irmer, R., Sheldrick G.M. & Stalke D.,
 J. Appl. Cryst. 48 (2015) 3-10.
;
_exptl_absorpt_special_details   ?
_diffrn_ambient_temperature      300(2)
_diffrn_radiation_wavelength     0.71073
_diffrn_radiation_type           MoK\a
_diffrn_source                   'fine focus sealed tube'
_diffrn_measurement_device_type  'Bruker D8 Venture Diffractometer'
_diffrn_measurement_method       '\f and \w scans'
_diffrn_detector_area_resol_mean ?
_diffrn_reflns_number            55860
_diffrn_reflns_av_unetI/netI     0.0327
_diffrn_reflns_av_R_equivalents  0.0831
_diffrn_reflns_limit_h_min       -12
_diffrn_reflns_limit_h_max       12
_diffrn_reflns_limit_k_min       -17
_diffrn_reflns_limit_k_max       17
_diffrn_reflns_limit_l_min       -17
_diffrn_reflns_limit_l_max       17
_diffrn_reflns_theta_min         3.118
_diffrn_reflns_theta_max         26.344
_diffrn_reflns_theta_full        25.242
_diffrn_measured_fraction_theta_max 0.997
_diffrn_measured_fraction_theta_full 0.997
_diffrn_reflns_Laue_measured_fraction_max 0.997
_diffrn_reflns_Laue_measured_fraction_full 0.997
_diffrn_reflns_point_group_measured_fraction_max 0.997
_diffrn_reflns_point_group_measured_fraction_full 0.997
_reflns_number_total             3879
_reflns_number_gt                3071
_reflns_threshold_expression     'I > 2\s(I)'
_reflns_Friedel_coverage         0.000
_reflns_Friedel_fraction_max     .
_reflns_Friedel_fraction_full    .

_reflns_special_details          
;
 Reflections were merged by SHELXL according to the crystal
 class for the calculation of statistics and refinement.
 
 _reflns_Friedel_fraction is defined as the number of unique
 Friedel pairs measured divided by the number that would be
 possible theoretically, ignoring centric projections and
 systematic absences.
;

_computing_data_collection       'APEX4 (Bruker, 2021)'
_computing_cell_refinement       'APEX4/SAINT (Bruker, 2021)'
_computing_data_reduction        'SAINT/XPREP (Bruker, 2021)'
_computing_structure_solution    'SHELXT 2018/2 (Sheldrick, 2018)'
_computing_structure_refinement  'SHELXL-2019/2 (Sheldrick, 2019), WinGX'
_computing_molecular_graphics    ?
_computing_publication_material  ?
_refine_special_details          ?
_refine_ls_structure_factor_coef Fsqd
_refine_ls_matrix_type           full
_refine_ls_weighting_scheme      calc
_refine_ls_weighting_details     
'w=1/[\s^2^(Fo^2^)+(0.0681P)^2^+1.8933P] where P=(Fo^2^+2Fc^2^)/3'
_atom_sites_solution_primary     ?
_atom_sites_solution_secondary   ?
_atom_sites_solution_hydrogens   geom
_refine_ls_hydrogen_treatment    constr
_refine_ls_extinction_method     none
_refine_ls_extinction_coef       .
_refine_ls_number_reflns         3879
_refine_ls_number_parameters     263
_refine_ls_number_restraints     0
_refine_ls_R_factor_all          0.0810
_refine_ls_R_factor_gt           0.0620
_refine_ls_wR_factor_ref         0.1619
_refine_ls_wR_factor_gt          0.1506
_refine_ls_goodness_of_fit_ref   1.082
_refine_ls_restrained_S_all      1.082
_refine_ls_shift/su_max          0.000
_refine_ls_shift/su_mean         0.000

loop_
_atom_site_label
_atom_site_type_symbol
_atom_site_fract_x
_atom_site_fract_y
_atom_site_fract_z
_atom_site_U_iso_or_equiv
_atom_site_adp_type
_atom_site_occupancy
_atom_site_site_symmetry_order
_atom_site_calc_flag
_atom_site_refinement_flags_posn
_atom_site_refinement_flags_adp
_atom_site_refinement_flags_occupancy
_atom_site_disorder_assembly
_atom_site_disorder_group
C1 C 0.2514(4) 0.2402(3) 0.4564(2) 0.0512(8) Uani 1 1 d . . . . .
C2 C 0.1767(4) 0.1676(3) 0.4938(3) 0.0650(10) Uani 1 1 d . . . . .
H2 H 0.099349 0.183598 0.520417 0.078 Uiso 1 1 calc R U . . .
C3 C 0.2180(4) 0.0728(3) 0.4911(3) 0.0656(11) Uani 1 1 d . . . . .
H3 H 0.167995 0.024537 0.515681 0.079 Uiso 1 1 calc R U . . .
C4 C 0.3326(4) 0.0486(3) 0.4524(3) 0.0596(9) Uani 1 1 d . . . . .
H4 H 0.361091 -0.015676 0.451518 0.072 Uiso 1 1 calc R U . . .
C5 C 0.4052(4) 0.1205(2) 0.4150(2) 0.0473(7) Uani 1 1 d . . . . .
H5 H 0.482408 0.103444 0.388631 0.057 Uiso 1 1 calc R U . . .
C6 C 0.3666(3) 0.2182(2) 0.41533(19) 0.0392(6) Uani 1 1 d . . . . .
C7 C 0.4434(3) 0.2907(2) 0.36706(19) 0.0371(6) Uani 1 1 d . . . . .
C8 C 0.5390(3) 0.3560(2) 0.4158(2) 0.0403(7) Uani 1 1 d . . . . .
C9 C 0.6111(4) 0.4197(2) 0.3665(3) 0.0546(8) Uani 1 1 d . . . . .
H9 H 0.673559 0.463463 0.399406 0.065 Uiso 1 1 calc R U . . .
C10 C 0.5906(4) 0.4183(3) 0.2693(3) 0.0610(9) Uani 1 1 d . . . . .
H10 H 0.639824 0.460645 0.236826 0.073 Uiso 1 1 calc R U . . .
C11 C 0.4974(4) 0.3546(3) 0.2199(2) 0.0575(9) Uani 1 1 d . . . . .
H11 H 0.483642 0.353785 0.154186 0.069 Uiso 1 1 calc R U . . .
C12 C 0.4242(3) 0.2915(2) 0.2683(2) 0.0467(7) Uani 1 1 d . . . . .
H12 H 0.360917 0.248931 0.234417 0.056 Uiso 1 1 calc R U . . .
C13 C 0.7108(3) 0.2902(2) 0.5785(2) 0.0380(6) Uani 1 1 d . . . . .
C14 C 0.8797(4) 0.2390(3) 0.7138(3) 0.0626(10) Uani 1 1 d . . . . .
H14A H 0.845760 0.198142 0.760064 0.075 Uiso 1 1 calc R U . A 1
H14B H 0.900939 0.196036 0.664612 0.075 Uiso 1 1 calc R U . A 1
C15 C 1.002(2) 0.2758(12) 0.757(2) 0.121(9) Uani 0.377(12) 1 d . . P B 1
H15A H 1.068566 0.223752 0.756806 0.145 Uiso 0.377(12) 1 calc R U P B 1
H15B H 0.991645 0.284644 0.822594 0.145 Uiso 0.377(12) 1 calc R U P B 1
C16 C 1.0803(10) 0.3734(11) 0.7290(8) 0.056(3) Uani 0.377(12) 1 d . . P B 1
H16A H 1.175733 0.370075 0.760858 0.067 Uiso 0.377(12) 1 calc R U P B 1
H16B H 1.082134 0.370546 0.661621 0.067 Uiso 0.377(12) 1 calc R U P B 1
C17 C 1.0341(15) 0.4548(14) 0.7462(11) 0.076(5) Uani 0.377(12) 1 d . . P B 1
H17A H 1.000470 0.486573 0.686504 0.091 Uiso 0.377(12) 1 calc R U P B 1
H17B H 1.110316 0.493270 0.778771 0.091 Uiso 0.377(12) 1 calc R U P B 1
C18 C 0.9172(13) 0.4559(14) 0.8057(11) 0.069(4) Uani 0.377(12) 1 d . . P B 1
H18A H 0.959662 0.425519 0.864408 0.082 Uiso 0.377(12) 1 calc R U P B 1
H18B H 0.909584 0.524010 0.820884 0.082 Uiso 0.377(12) 1 calc R U P B 1
C19 C 0.8080(15) 0.4301(10) 0.7967(9) 0.061(4) Uani 0.377(12) 1 d . . P B 1
H19A H 0.757835 0.491058 0.791374 0.073 Uiso 0.377(12) 1 calc R U P B 1
H19B H 0.802666 0.407127 0.859876 0.073 Uiso 0.377(12) 1 calc R U P B 1
C15' C 1.0194(7) 0.2777(6) 0.6931(6) 0.0558(19) Uani 0.623(12) 1 d . . P B 2
H15C H 1.090293 0.259586 0.745833 0.067 Uiso 0.623(12) 1 calc R U P B 2
H15D H 1.040059 0.243776 0.637884 0.067 Uiso 0.623(12) 1 calc R U P B 2
C16' C 1.0322(14) 0.3724(12) 0.6782(12) 0.122(5) Uani 0.623(12) 1 d . . P B 2
H16C H 1.130158 0.380857 0.702092 0.147 Uiso 0.623(12) 1 calc R U P B 2
H16D H 1.026246 0.372730 0.610022 0.147 Uiso 0.623(12) 1 calc R U P B 2
C17' C 0.9882(10) 0.4575(8) 0.6910(10) 0.084(3) Uani 0.623(12) 1 d . . P B 2
H17C H 0.943092 0.477943 0.628762 0.101 Uiso 0.623(12) 1 calc R U P B 2
H17D H 1.071545 0.496482 0.705137 0.101 Uiso 0.623(12) 1 calc R U P B 2
C18' C 0.8963(12) 0.4953(8) 0.7566(9) 0.088(3) Uani 0.623(12) 1 d . . P B 2
H18C H 0.940247 0.480513 0.820738 0.106 Uiso 0.623(12) 1 calc R U P B 2
H18D H 0.893222 0.565341 0.750707 0.106 Uiso 0.623(12) 1 calc R U P B 2
C19' C 0.7617(7) 0.4621(5) 0.7454(7) 0.062(2) Uani 0.623(12) 1 d . . P B 2
H19C H 0.714958 0.496039 0.689902 0.075 Uiso 0.623(12) 1 calc R U P B 2
H19D H 0.725343 0.489838 0.798378 0.075 Uiso 0.623(12) 1 calc R U P B 2
C20 C 0.7027(4) 0.3627(3) 0.7360(2) 0.0530(8) Uani 1 1 d . . . . .
H20A H 0.658606 0.322599 0.777888 0.064 Uiso 1 1 calc R U . B 1
H20B H 0.631254 0.402443 0.699503 0.064 Uiso 1 1 calc R U . B 1
N1 N 0.7619(3) 0.29882(19) 0.67034(17) 0.0428(6) Uani 1 1 d . . . . .
S1 S 0.56306(8) 0.36579(6) 0.54099(5) 0.0470(2) Uani 1 1 d . . . . .
S2 S 0.77306(10) 0.21658(7) 0.50383(7) 0.0580(3) Uani 1 1 d . . . . .
Cl1 Cl 0.19643(12) 0.35945(8) 0.45921(10) 0.0845(4) Uani 1 1 d . . . . .

loop_
_atom_site_aniso_label
_atom_site_aniso_U_11
_atom_site_aniso_U_22
_atom_site_aniso_U_33
_atom_site_aniso_U_23
_atom_site_aniso_U_13
_atom_site_aniso_U_12
C1 0.0503(18) 0.058(2) 0.0475(18) -0.0035(15) 0.0142(15) 0.0019(16)
C2 0.056(2) 0.092(3) 0.052(2) -0.003(2) 0.0238(17) -0.013(2)
C3 0.076(3) 0.071(3) 0.049(2) 0.0114(18) 0.0091(18) -0.026(2)
C4 0.071(2) 0.050(2) 0.055(2) 0.0079(16) 0.0009(18) -0.0081(17)
C5 0.0500(18) 0.0460(18) 0.0456(17) 0.0003(14) 0.0067(14) -0.0019(14)
C6 0.0370(15) 0.0486(17) 0.0308(13) -0.0012(12) 0.0024(11) -0.0004(12)
C7 0.0330(14) 0.0420(16) 0.0365(14) 0.0008(12) 0.0063(11) 0.0067(12)
C8 0.0417(15) 0.0391(16) 0.0400(15) 0.0012(12) 0.0061(12) 0.0072(12)
C9 0.0523(19) 0.0454(19) 0.066(2) 0.0039(16) 0.0087(16) -0.0033(15)
C10 0.065(2) 0.060(2) 0.062(2) 0.0221(18) 0.0194(18) 0.0013(18)
C11 0.061(2) 0.073(2) 0.0401(17) 0.0164(16) 0.0120(16) 0.0135(18)
C12 0.0427(16) 0.0571(19) 0.0391(16) 0.0009(14) 0.0031(13) 0.0033(14)
C13 0.0365(14) 0.0333(15) 0.0442(16) -0.0036(12) 0.0062(12) -0.0035(12)
C14 0.066(2) 0.068(2) 0.052(2) 0.0139(18) 0.0035(17) 0.0182(19)
C15 0.104(13) 0.079(10) 0.150(19) -0.020(12) -0.067(14) 0.045(9)
C16 0.033(5) 0.089(9) 0.038(5) -0.011(5) -0.016(4) 0.007(5)
C17 0.049(7) 0.120(13) 0.059(8) -0.016(8) 0.011(6) -0.033(8)
C18 0.050(7) 0.098(12) 0.059(8) -0.036(7) 0.013(6) -0.009(7)
C19 0.073(9) 0.065(8) 0.048(7) -0.022(6) 0.023(6) -0.008(6)
C15' 0.040(3) 0.068(5) 0.054(4) -0.016(3) -0.006(3) 0.012(3)
C16' 0.083(8) 0.174(15) 0.128(11) -0.052(10) 0.070(8) -0.038(9)
C17' 0.067(5) 0.085(6) 0.103(8) 0.012(6) 0.022(5) -0.012(5)
C18' 0.099(7) 0.075(6) 0.095(8) -0.025(5) 0.031(6) -0.021(5)
C19' 0.064(4) 0.058(4) 0.064(5) -0.016(3) 0.007(3) 0.017(3)
C20 0.0491(18) 0.071(2) 0.0402(16) -0.0054(16) 0.0108(14) 0.0011(16)
N1 0.0413(13) 0.0456(14) 0.0402(13) -0.0002(11) 0.0027(11) 0.0019(11)
S1 0.0453(4) 0.0529(5) 0.0409(4) -0.0106(3) 0.0017(3) 0.0125(3)
S2 0.0561(5) 0.0555(5) 0.0608(5) -0.0213(4) 0.0049(4) 0.0151(4)
Cl1 0.0769(7) 0.0739(7) 0.1123(9) -0.0062(6) 0.0441(7) 0.0222(5)

_geom_special_details            
;
 All esds (except the esd in the dihedral angle between two l.s. planes)
 are estimated using the full covariance matrix.  The cell esds are taken
 into account individually in the estimation of esds in distances, angles
 and torsion angles; correlations between esds in cell parameters are only
 used when they are defined by crystal symmetry.  An approximate (isotropic)
 treatment of cell esds is used for estimating esds involving l.s. planes.
;

loop_
_geom_bond_atom_site_label_1
_geom_bond_atom_site_label_2
_geom_bond_distance
_geom_bond_site_symmetry_2
_geom_bond_publ_flag
C1 C6 1.390(4) . ?
C1 C2 1.398(5) . ?
C1 Cl1 1.733(4) . ?
C2 C3 1.371(6) . ?
C2 H2 0.9300 . ?
C3 C4 1.374(6) . ?
C3 H3 0.9300 . ?
C4 C5 1.380(5) . ?
C4 H4 0.9300 . ?
C5 C6 1.400(4) . ?
C5 H5 0.9300 . ?
C6 C7 1.490(4) . ?
C7 C12 1.398(4) . ?
C7 C8 1.400(4) . ?
C8 C9 1.392(5) . ?
C8 S1 1.777(3) . ?
C9 C10 1.375(5) . ?
C9 H9 0.9300 . ?
C10 C11 1.375(5) . ?
C10 H10 0.9300 . ?
C11 C12 1.385(5) . ?
C11 H11 0.9300 . ?
C12 H12 0.9300 . ?
C13 N1 1.335(4) . ?
C13 S2 1.664(3) . ?
C13 S1 1.791(3) . ?
C14 C15 1.352(16) . ?
C14 N1 1.470(4) . ?
C14 C15' 1.543(9) . ?
C14 H14A 0.9700 . ?
C14 H14B 0.9700 . ?
C15 C16 1.63(3) . ?
C15 H15A 0.9700 . ?
C15 H15B 0.9700 . ?
C16 C17 1.25(2) . ?
C16 H16A 0.9700 . ?
C16 H16B 0.9700 . ?
C17 C18 1.537(19) . ?
C17 H17A 0.9700 . ?
C17 H17B 0.9700 . ?
C18 C19 1.114(18) . ?
C18 H18A 0.9700 . ?
C18 H18B 0.9700 . ?
C19 C20 1.544(12) . ?
C19 H19A 0.9700 . ?
C19 H19B 0.9700 . ?
C15' C16' 1.332(17) . ?
C15' H15C 0.9700 . ?
C15' H15D 0.9700 . ?
C16' C17' 1.274(16) . ?
C16' H16C 0.9700 . ?
C16' H16D 0.9700 . ?
C17' C18' 1.500(15) . ?
C17' H17C 0.9700 . ?
C17' H17D 0.9700 . ?
C18' C19' 1.379(12) . ?
C18' H18C 0.9700 . ?
C18' H18D 0.9700 . ?
C19' C20 1.485(8) . ?
C19' H19C 0.9700 . ?
C19' H19D 0.9700 . ?
C20 N1 1.477(4) . ?
C20 H20A 0.9700 . ?
C20 H20B 0.9700 . ?

loop_
_geom_angle_atom_site_label_1
_geom_angle_atom_site_label_2
_geom_angle_atom_site_label_3
_geom_angle
_geom_angle_site_symmetry_1
_geom_angle_site_symmetry_3
_geom_angle_publ_flag
C6 C1 C2 121.3(3) . . ?
C6 C1 Cl1 119.6(3) . . ?
C2 C1 Cl1 119.1(3) . . ?
C3 C2 C1 119.8(4) . . ?
C3 C2 H2 120.1 . . ?
C1 C2 H2 120.1 . . ?
C2 C3 C4 120.5(3) . . ?
C2 C3 H3 119.7 . . ?
C4 C3 H3 119.7 . . ?
C3 C4 C5 119.4(4) . . ?
C3 C4 H4 120.3 . . ?
C5 C4 H4 120.3 . . ?
C4 C5 C6 122.2(3) . . ?
C4 C5 H5 118.9 . . ?
C6 C5 H5 118.9 . . ?
C1 C6 C5 116.8(3) . . ?
C1 C6 C7 124.0(3) . . ?
C5 C6 C7 119.1(3) . . ?
C12 C7 C8 117.9(3) . . ?
C12 C7 C6 118.9(3) . . ?
C8 C7 C6 123.2(2) . . ?
C9 C8 C7 120.3(3) . . ?
C9 C8 S1 118.3(2) . . ?
C7 C8 S1 121.3(2) . . ?
C10 C9 C8 120.4(3) . . ?
C10 C9 H9 119.8 . . ?
C8 C9 H9 119.8 . . ?
C11 C10 C9 120.2(3) . . ?
C11 C10 H10 119.9 . . ?
C9 C10 H10 119.9 . . ?
C10 C11 C12 119.8(3) . . ?
C10 C11 H11 120.1 . . ?
C12 C11 H11 120.1 . . ?
C11 C12 C7 121.3(3) . . ?
C11 C12 H12 119.3 . . ?
C7 C12 H12 119.3 . . ?
N1 C13 S2 124.9(2) . . ?
N1 C13 S1 113.3(2) . . ?
S2 C13 S1 121.75(17) . . ?
C15 C14 N1 123.7(7) . . ?
N1 C14 C15' 112.4(4) . . ?
C15 C14 H14A 106.4 . . ?
N1 C14 H14A 106.4 . . ?
C15 C14 H14B 106.4 . . ?
N1 C14 H14B 106.4 . . ?
H14A C14 H14B 106.5 . . ?
C14 C15 C16 127.8(14) . . ?
C14 C15 H15A 105.3 . . ?
C16 C15 H15A 105.3 . . ?
C14 C15 H15B 105.4 . . ?
C16 C15 H15B 105.4 . . ?
H15A C15 H15B 106.0 . . ?
C17 C16 C15 119.3(14) . . ?
C17 C16 H16A 107.5 . . ?
C15 C16 H16A 107.5 . . ?
C17 C16 H16B 107.5 . . ?
C15 C16 H16B 107.5 . . ?
H16A C16 H16B 107.0 . . ?
C16 C17 C18 116.5(14) . . ?
C16 C17 H17A 108.2 . . ?
C18 C17 H17A 108.2 . . ?
C16 C17 H17B 108.2 . . ?
C18 C17 H17B 108.2 . . ?
H17A C17 H17B 107.3 . . ?
C19 C18 C17 136.2(12) . . ?
C19 C18 H18A 103.1 . . ?
C17 C18 H18A 103.1 . . ?
C19 C18 H18B 103.1 . . ?
C17 C18 H18B 103.1 . . ?
H18A C18 H18B 105.1 . . ?
C18 C19 C20 142.7(10) . . ?
C18 C19 H19A 101.3 . . ?
C20 C19 H19A 101.3 . . ?
C18 C19 H19B 101.3 . . ?
C20 C19 H19B 101.3 . . ?
H19A C19 H19B 104.5 . . ?
C16' C15' C14 118.7(7) . . ?
C16' C15' H15C 107.6 . . ?
C14 C15' H15C 107.6 . . ?
C16' C15' H15D 107.6 . . ?
C14 C15' H15D 107.6 . . ?
H15C C15' H15D 107.1 . . ?
C17' C16' C15' 146.7(9) . . ?
C17' C16' H16C 100.1 . . ?
C15' C16' H16C 100.1 . . ?
C17' C16' H16D 100.1 . . ?
C15' C16' H16D 100.1 . . ?
H16C C16' H16D 104.2 . . ?
C16' C17' C18' 131.6(10) . . ?
C16' C17' H17C 104.4 . . ?
C18' C17' H17C 104.4 . . ?
C16' C17' H17D 104.4 . . ?
C18' C17' H17D 104.4 . . ?
H17C C17' H17D 105.6 . . ?
C19' C18' C17' 118.3(8) . . ?
C19' C18' H18C 107.7 . . ?
C17' C18' H18C 107.7 . . ?
C19' C18' H18D 107.7 . . ?
C17' C18' H18D 107.7 . . ?
H18C C18' H18D 107.1 . . ?
C18' C19' C20 131.8(7) . . ?
C18' C19' H19C 104.3 . . ?
C20 C19' H19C 104.3 . . ?
C18' C19' H19D 104.3 . . ?
C20 C19' H19D 104.3 . . ?
H19C C19' H19D 105.6 . . ?
N1 C20 C19' 114.9(4) . . ?
N1 C20 C19 115.0(5) . . ?
N1 C20 H20A 108.5 . . ?
C19 C20 H20A 108.5 . . ?
N1 C20 H20B 108.5 . . ?
C19 C20 H20B 108.5 . . ?
H20A C20 H20B 107.5 . . ?
C13 N1 C14 120.5(3) . . ?
C13 N1 C20 124.1(3) . . ?
C14 N1 C20 115.4(3) . . ?
C8 S1 C13 102.91(14) . . ?

loop_
_geom_torsion_atom_site_label_1
_geom_torsion_atom_site_label_2
_geom_torsion_atom_site_label_3
_geom_torsion_atom_site_label_4
_geom_torsion
_geom_torsion_site_symmetry_1
_geom_torsion_site_symmetry_2
_geom_torsion_site_symmetry_3
_geom_torsion_site_symmetry_4
_geom_torsion_publ_flag
C6 C1 C2 C3 0.7(5) . . . . ?
Cl1 C1 C2 C3 179.2(3) . . . . ?
C1 C2 C3 C4 0.4(6) . . . . ?
C2 C3 C4 C5 -0.9(6) . . . . ?
C3 C4 C5 C6 0.3(5) . . . . ?
C2 C1 C6 C5 -1.2(5) . . . . ?
Cl1 C1 C6 C5 -179.7(2) . . . . ?
C2 C1 C6 C7 174.6(3) . . . . ?
Cl1 C1 C6 C7 -3.9(4) . . . . ?
C4 C5 C6 C1 0.7(5) . . . . ?
C4 C5 C6 C7 -175.4(3) . . . . ?
C1 C6 C7 C12 -104.0(3) . . . . ?
C5 C6 C7 C12 71.7(4) . . . . ?
C1 C6 C7 C8 78.6(4) . . . . ?
C5 C6 C7 C8 -105.6(3) . . . . ?
C12 C7 C8 C9 0.4(4) . . . . ?
C6 C7 C8 C9 177.7(3) . . . . ?
C12 C7 C8 S1 176.1(2) . . . . ?
C6 C7 C8 S1 -6.6(4) . . . . ?
C7 C8 C9 C10 -0.8(5) . . . . ?
S1 C8 C9 C10 -176.6(3) . . . . ?
C8 C9 C10 C11 0.7(6) . . . . ?
C9 C10 C11 C12 0.0(6) . . . . ?
C10 C11 C12 C7 -0.4(5) . . . . ?
C8 C7 C12 C11 0.2(4) . . . . ?
C6 C7 C12 C11 -177.2(3) . . . . ?
N1 C14 C15 C16 -35(3) . . . . ?
C14 C15 C16 C17 74(3) . . . . ?
C15 C16 C17 C18 8(2) . . . . ?
C16 C17 C18 C19 -65(3) . . . . ?
C17 C18 C19 C20 16(4) . . . . ?
N1 C14 C15' C16' 28.3(10) . . . . ?
C14 C15' C16' C17' 23(3) . . . . ?
C15' C16' C17' C18' 14(4) . . . . ?
C16' C17' C18' C19' -63(2) . . . . ?
C17' C18' C19' C20 49.2(16) . . . . ?
C18' C19' C20 N1 -45.1(12) . . . . ?
C18 C19 C20 N1 9(3) . . . . ?
S2 C13 N1 C14 -1.7(4) . . . . ?
S1 C13 N1 C14 177.4(2) . . . . ?
S2 C13 N1 C20 -178.2(2) . . . . ?
S1 C13 N1 C20 0.9(4) . . . . ?
C15 C14 N1 C13 120.3(17) . . . . ?
C15' C14 N1 C13 78.8(5) . . . . ?
C15 C14 N1 C20 -62.8(17) . . . . ?
C15' C14 N1 C20 -104.4(4) . . . . ?
C19' C20 N1 C13 -90.9(5) . . . . ?
C19 C20 N1 C13 -129.6(7) . . . . ?
C19' C20 N1 C14 92.4(5) . . . . ?
C19 C20 N1 C14 53.7(8) . . . . ?
C9 C8 S1 C13 -87.4(3) . . . . ?
C7 C8 S1 C13 96.8(2) . . . . ?
N1 C13 S1 C8 169.8(2) . . . . ?
S2 C13 S1 C8 -11.1(2) . . . . ?

loop_
_geom_hbond_atom_site_label_D
_geom_hbond_atom_site_label_H
_geom_hbond_atom_site_label_A
_geom_hbond_distance_DH
_geom_hbond_distance_HA
_geom_hbond_distance_DA
_geom_hbond_angle_DHA
_geom_hbond_site_symmetry_A
_geom_hbond_publ_flag
C14 H14B^a S2 0.97 2.45 3.035(4) 118.5 . yes
C19^a H19B^a S2 0.97 2.73 3.658(15) 160.0 4_566 yes
C19'^b H19C^b S1 0.97 2.99 3.499(8) 114.0 . yes
C20 H20B^a S1 0.97 2.32 2.902(3) 118.0 . yes

_refine_diff_density_max         0.393
_refine_diff_density_min         -0.348
_refine_diff_density_rms         0.062

_shelx_res_file                  
;
TITL KP1450_a.res in P2(1)/c
    shelx.res
    created by SHELXL-2019/3 at 16:51:32 on 27-Feb-2024
CELL  0.71073   9.7904  13.7908  14.3469   90.000   99.606   90.000
ZERR     4.00   0.0014   0.0022   0.0021    0.000    0.005    0.000
LATT   1
SYMM  - X, 1/2 + Y, 1/2 - Z
SFAC  C    H    N    S    CL
UNIT  80 88 4 8 4
MERG   2
OMIT     1   1   0
OMIT    -1   1   1
OMIT     0   0   2
OMIT    -1   0   2
HTAB C14 S2
EQIV $1 x, -y+1/2, z+1/2
HTAB C19 S2_$1
HTAB C19' S1
HTAB C20 S1
FMAP   2
PLAN   10
SIZE     0.092   0.147   0.241
ACTA
BOND   $H
CONF
L.S.  20
TEMP    26.85
WGHT    0.068100    1.893300
FVAR       0.69271   0.37696
C1    1    0.251398    0.240172    0.456448    11.00000    0.05035    0.05769 =
         0.04754   -0.00354    0.01422    0.00192
C2    1    0.176747    0.167614    0.493819    11.00000    0.05574    0.09181 =
         0.05239   -0.00339    0.02375   -0.01257
AFIX  43
H2    2    0.099349    0.183598    0.520417    11.00000   -1.20000
AFIX   0
C3    1    0.218002    0.072831    0.491129    11.00000    0.07645    0.07082 =
         0.04917    0.01140    0.00910   -0.02640
AFIX  43
H3    2    0.167995    0.024537    0.515681    11.00000   -1.20000
AFIX   0
C4    1    0.332646    0.048608    0.452448    11.00000    0.07096    0.04972 =
         0.05498    0.00788    0.00092   -0.00812
AFIX  43
H4    2    0.361091   -0.015676    0.451518    11.00000   -1.20000
AFIX   0
C5    1    0.405208    0.120481    0.414993    11.00000    0.04998    0.04603 =
         0.04560    0.00032    0.00671   -0.00185
AFIX  43
H5    2    0.482408    0.103444    0.388631    11.00000   -1.20000
AFIX   0
C6    1    0.366554    0.218172    0.415333    11.00000    0.03700    0.04861 =
         0.03076   -0.00117    0.00236   -0.00038
C7    1    0.443437    0.290688    0.367056    11.00000    0.03304    0.04201 =
         0.03647    0.00081    0.00631    0.00674
C8    1    0.539035    0.356031    0.415843    11.00000    0.04170    0.03908 =
         0.04002    0.00119    0.00612    0.00721
C9    1    0.611109    0.419705    0.366464    11.00000    0.05231    0.04542 =
         0.06554    0.00394    0.00874   -0.00330
AFIX  43
H9    2    0.673559    0.463463    0.399406    11.00000   -1.20000
AFIX   0
C10   1    0.590557    0.418320    0.269266    11.00000    0.06454    0.05974 =
         0.06184    0.02208    0.01935    0.00131
AFIX  43
H10   2    0.639824    0.460645    0.236826    11.00000   -1.20000
AFIX   0
C11   1    0.497424    0.354576    0.219907    11.00000    0.06121    0.07253 =
         0.04006    0.01643    0.01200    0.01347
AFIX  43
H11   2    0.483642    0.353785    0.154186    11.00000   -1.20000
AFIX   0
C12   1    0.424184    0.291545    0.268304    11.00000    0.04268    0.05709 =
         0.03907    0.00092    0.00314    0.00327
AFIX  43
H12   2    0.360917    0.248931    0.234417    11.00000   -1.20000
AFIX   0
C13   1    0.710823    0.290239    0.578464    11.00000    0.03651    0.03327 =
         0.04419   -0.00360    0.00624   -0.00350
C14   1    0.879694    0.238952    0.713818    11.00000    0.06562    0.06767 =
         0.05222    0.01389    0.00346    0.01823
AFIX  23
H14A  2    0.845760    0.198142    0.760064    11.00000   -1.20000
H14B  2    0.900939    0.196036    0.664612    11.00000   -1.20000
PART  1
AFIX   0
C15   1    1.001958    0.275781    0.757057    21.00000    0.10357    0.07949 =
         0.14986   -0.01972   -0.06653    0.04494
AFIX  23
H15A  2    1.068566    0.223752    0.756806    21.00000   -1.20000
H15B  2    0.991645    0.284644    0.822594    21.00000   -1.20000
AFIX   0
C16   1    1.080348    0.373351    0.728964    21.00000    0.03282    0.08950 =
         0.03778   -0.01138   -0.01575    0.00682
AFIX  23
H16A  2    1.175733    0.370075    0.760858    21.00000   -1.20000
H16B  2    1.082134    0.370546    0.661621    21.00000   -1.20000
AFIX   0
C17   1    1.034069    0.454761    0.746232    21.00000    0.04943    0.12042 =
         0.05906   -0.01636    0.01111   -0.03280
AFIX  23
H17A  2    1.000470    0.486573    0.686504    21.00000   -1.20000
H17B  2    1.110316    0.493270    0.778771    21.00000   -1.20000
AFIX   0
C18   1    0.917213    0.455894    0.805696    21.00000    0.04984    0.09820 =
         0.05883   -0.03601    0.01290   -0.00905
AFIX  23
H18A  2    0.959662    0.425519    0.864408    21.00000   -1.20000
H18B  2    0.909584    0.524010    0.820884    21.00000   -1.20000
AFIX   0
C19   1    0.807971    0.430103    0.796679    21.00000    0.07275    0.06518 =
         0.04833   -0.02230    0.02296   -0.00750
AFIX  23
H19A  2    0.757835    0.491058    0.791374    21.00000   -1.20000
H19B  2    0.802666    0.407127    0.859876    21.00000   -1.20000
PART  2
AFIX   0
C15'  1    1.019394    0.277676    0.693115   -21.00000    0.04003    0.06847 =
         0.05421   -0.01605   -0.00582    0.01154
AFIX  23
H15C  2    1.090293    0.259586    0.745833   -21.00000   -1.20000
H15D  2    1.040059    0.243776    0.637884   -21.00000   -1.20000
AFIX   0
C16'  1    1.032224    0.372356    0.678193   -21.00000    0.08324    0.17368 =
         0.12776   -0.05213    0.07039   -0.03830
AFIX  23
H16C  2    1.130158    0.380857    0.702092   -21.00000   -1.20000
H16D  2    1.026246    0.372730    0.610022   -21.00000   -1.20000
AFIX   0
C17'  1    0.988206    0.457479    0.691020   -21.00000    0.06677    0.08534 =
         0.10263    0.01209    0.02178   -0.01189
AFIX  23
H17C  2    0.943092    0.477943    0.628762   -21.00000   -1.20000
H17D  2    1.071545    0.496482    0.705137   -21.00000   -1.20000
AFIX   0
C18'  1    0.896321    0.495275    0.756606   -21.00000    0.09943    0.07481 =
         0.09533   -0.02534    0.03063   -0.02102
AFIX  23
H18C  2    0.940247    0.480513    0.820738   -21.00000   -1.20000
H18D  2    0.893222    0.565341    0.750707   -21.00000   -1.20000
AFIX   0
C19'  1    0.761734    0.462126    0.745408   -21.00000    0.06434    0.05753 =
         0.06396   -0.01643    0.00709    0.01746
AFIX  23
H19C  2    0.714958    0.496039    0.689902   -21.00000   -1.20000
H19D  2    0.725343    0.489838    0.798378   -21.00000   -1.20000
PART  0
AFIX   0
C20   1    0.702698    0.362718    0.735963    11.00000    0.04909    0.07082 =
         0.04021   -0.00535    0.01081    0.00111
AFIX  23
H20A  2    0.658606    0.322599    0.777888    11.00000   -1.20000
H20B  2    0.631254    0.402443    0.699503    11.00000   -1.20000
AFIX   0
N1    3    0.761912    0.298821    0.670339    11.00000    0.04127    0.04563 =
         0.04017   -0.00022    0.00271    0.00189
S1    4    0.563060    0.365792    0.540988    11.00000    0.04532    0.05289 =
         0.04095   -0.01057    0.00168    0.01247
S2    4    0.773061    0.216576    0.503832    11.00000    0.05608    0.05552 =
         0.06079   -0.02129    0.00494    0.01507
CL1   5    0.196430    0.359445    0.459215    11.00000    0.07693    0.07389 =
         0.11234   -0.00623    0.04412    0.02216
HKLF    4  1.0  1.00  0.00  0.00  0.00  1.00  0.00  0.00  0.00  1.00


REM  KP1450_a.res in P2(1)/c
REM wR2 = 0.1619, GooF = S = 1.082, Restrained GooF = 1.082 for all data
REM R1 = 0.0620 for 3071 Fo > 4sig(Fo) and 0.0810 for all 3879 data
REM 263 parameters refined using 0 restraints

END

WGHT      0.0681      1.8937

REM Highest difference peak  0.393,  deepest hole -0.348,  1-sigma level  0.062
Q1    1   0.7995  0.2720  0.4910  11.00000  0.05    0.39
Q2    1   0.5923  0.3573  0.7176  11.00000  0.05    0.37
Q3    1   0.9182  0.4193  0.6153  11.00000  0.05    0.32
Q4    1   0.8753  0.2474  0.7955  11.00000  0.05    0.30
Q5    1   0.5413  0.3637  0.4735  11.00000  0.05    0.30
Q6    1   1.1120  0.3796  0.7854  11.00000  0.05    0.29
Q7    1   0.1344  0.3359  0.4086  11.00000  0.05    0.29
Q8    1   0.6313  0.3273  0.5793  11.00000  0.05    0.28
Q9    1   0.7044  0.2430  0.4540  11.00000  0.05    0.27
Q10   1   0.7316  0.2262  0.5522  11.00000  0.05    0.27
;
_shelx_res_checksum              51810

_shelx_hkl_file                  
;
   2   0   0  996.60   51.69
   2   0   0  970.20   51.79
  -2   0   0  910.51   51.59
   2   0   0  976.60   51.59
  -2   0   0 1013.20   51.29
  -2   0   0  978.00   51.59
   3   0   0 1549.34   86.19
  -3   0   0 1612.04   86.19
   3   0   0 1579.94   86.49
  -3   0   0 1644.14   85.69
   3   0   0 1728.93   86.49
  -3   0   0 1663.13   85.69
   3   0   0 1667.83   86.59
  -4   0   0 1381.86   73.49
  -4   0   0 1327.17   73.39
  -4   0   0 1400.46   72.59
  -4   0   0 1395.46   72.59
   4   0   0 1439.36   73.99
   4   0   0 1291.07   73.79
   4   0   0 1360.46   73.89
   5   0   0 3033.10  152.08
  -5   0   0 2942.61  149.88
  -5   0   0 2903.11  149.79
  -5   0   0 2815.52  151.08
  -5   0   0 2962.70  151.28
   5   0   0 2566.14  153.18
   6   0   0 1024.20   53.39
   6   0   0  956.70   52.89
  -6   0   0  961.30   49.90
  -6   0   0  905.31   51.69
   6   0   0  852.11   52.49
  -6   0   0  926.81   51.79
   6   0   0  834.72   52.39
  -6   0   0  904.11   49.70
   7   0   0   -2.00    7.50
   7   0   0  -11.50    5.10
   7   0   0    1.20    5.50
  -7   0   0   -1.40    3.90
  -7   0   0    2.60    4.20
  -7   0   0    6.70    5.20
  -7   0   0   -6.60    4.50
   8   0   0  101.09   13.40
   8   0   0  120.59   15.30
  -8   0   0  120.69    8.50
  -8   0   0  101.39   12.30
  -8   0   0  118.29   13.20
   8   0   0  141.69   16.80
   8   0   0  134.29   15.70
   9   0   0  310.47   27.60
  -9   0   0  300.27   22.80
   9   0   0  346.47   24.90
   9   0   0  331.87   28.40
   9   0   0  317.67   26.10
  -9   0   0  306.27   23.00
  10   0   0    5.80   10.90
  10   0   0   -0.40    9.40
 -10   0   0    7.80    6.60
  10   0   0   -2.40    6.70
 -10   0   0    0.30    7.40
  10   0   0   20.80   11.20
  11   0   0   16.80   11.50
  11   0   0  -10.20    7.10
 -11   0   0    1.00    7.70
  11   0   0   10.70   14.40
  12   0   0   21.60   12.50
  12   0   0   -5.20    8.70
  12   0   0    1.00   11.00
 -12   0   0   10.60    7.30
   1   1   0   11.80    2.90
   2  -1   0  298.97   17.90
   2  -1   0  311.77   17.90
  -2  -1   0  295.57   18.00
   2  -1   0  293.17   18.00
  -2  -1   0  324.07   17.90
  -2  -1   0  321.07   16.80
   2  -1   0  302.77   18.10
   2  -1   0  309.87   18.30
  -2  -1   0  293.77   17.60
  -2  -1   0  327.17   18.20
   2   1   0  294.57   16.90
  -2   1   0  314.57   17.60
  -2   1   0  322.07   17.80
  -2   1   0  325.97   18.00
   2   1   0  338.77   18.50
  -2   1   0  319.47   17.70
   2   1   0  293.37   18.20
  -2   1   0  315.57   18.00
   2   1   0  290.77   18.10
   2   1   0  309.67   18.10
  -3  -1   0  716.83   39.30
   3  -1   0  733.13   40.00
  -3  -1   0  742.83   40.00
   3  -1   0  750.02   40.00
   3  -1   0  679.33   39.90
   3  -1   0  702.93   40.20
   3  -1   0  704.23   39.00
  -3  -1   0  766.62   39.40
  -3  -1   0  733.03   39.90
   3   1   0  770.62   40.20
  -3   1   0  706.03   39.70
   3   1   0  645.94   39.90
  -3   1   0  734.53   39.00
  -3   1   0  767.02   39.90
  -3   1   0  771.02   39.20
  -3   1   0  713.83   39.30
   3   1   0  693.13   40.10
  -4  -1   0   13.60    4.60
   4  -1   0   11.10    2.90
   4  -1   0   12.40    4.70
  -4  -1   0   17.20    5.00
   4  -1   0   12.40    5.10
  -4  -1   0   24.20    5.40
   4  -1   0   12.60    5.00
  -4  -1   0   11.80    4.20
   4  -1   0   30.90    6.60
  -4   1   0    8.70    4.00
  -4   1   0   17.30    4.50
   4   1   0   24.70    6.00
   4   1   0    8.30    5.00
  -4   1   0   17.30    5.60
   4   1   0   12.30    5.10
   4   1   0    8.90    5.60
  -4   1   0   12.60    4.70
   5  -1   0  795.32   45.60
  -5  -1   0  782.82   43.70
   5  -1   0  897.31   46.40
  -5  -1   0  794.72   45.10
  -5  -1   0  791.52   45.20
  -5  -1   0  794.02   43.90
  -5   1   0  799.02   43.60
  -5   1   0  768.72   43.50
  -5   1   0  791.42   45.00
  -5   1   0  783.22   42.40
  -5   1   0  775.12   44.90
   5   1   0  790.42   45.70
   5   1   0  863.71   46.20
  -6  -1   0  608.64   33.10
  -6  -1   0  581.14   35.20
   6  -1   0  619.14   35.90
  -6  -1   0  575.44   34.80
   6  -1   0  612.54   36.30
   6  -1   0  532.05   35.40
  -6  -1   0  600.64   33.10
   6  -1   0  557.24   35.60
  -6   1   0  587.54   32.80
   6   1   0  554.44   36.00
  -6   1   0  583.24   32.80
   6   1   0  554.04   35.60
  -6   1   0  602.04   35.10
   6   1   0  625.34   36.30
  -7  -1   0  193.88   13.40
  -7  -1   0  188.28   15.70
   7  -1   0  188.78   17.30
  -7  -1   0  203.88   16.20
   7  -1   0  198.38   17.40
   7  -1   0  180.98   16.30
  -7  -1   0  205.78   13.40
   7   1   0  206.58   17.60
  -7   1   0  205.58   15.70
  -7   1   0  183.98   12.90
  -7   1   0  189.78   16.30
   7   1   0  196.98   17.60
  -7   1   0  204.38   12.90
   7   1   0  212.38   18.80
   8  -1   0   67.79   12.50
   8  -1   0   60.09   11.80
  -8  -1   0   60.29    6.70
   8  -1   0   52.49    9.90
  -8  -1   0   68.99   10.30
   8  -1   0   75.49   12.10
  -8  -1   0   61.69   10.50
  -8  -1   0   54.19    6.20
   8   1   0   69.29   11.20
  -8   1   0   62.29    5.60
   8   1   0   51.49   12.00
  -8   1   0   63.79   10.00
   8   1   0   72.99   12.50
  -8   1   0   77.29   10.50
   8   1   0   95.69   13.70
  -9  -1   0   -2.50    5.90
   9  -1   0   23.40   11.10
   9  -1   0    3.70    8.80
   9  -1   0    3.00    6.70
  -9  -1   0   25.20    8.40
   9  -1   0   11.50    7.50
  -9   1   0   10.40    7.50
   9   1   0   -0.30    7.00
   9   1   0   11.00    9.40
   9   1   0   12.70    8.30
  -9   1   0   10.20    7.70
   9   1   0   15.30    9.20
  10  -1   0  105.19   15.40
 -10  -1   0   93.59   13.50
  10  -1   0   75.79   15.60
  10  -1   0   70.89   14.30
  10  -1   0   57.09   12.60
  10   1   0   87.09   15.80
  10   1   0   84.89   15.70
 -10   1   0  113.59   13.10
  10   1   0   58.79   11.70
  10   1   0   88.39   13.80
 -10   1   0   51.59   12.80
  11  -1   0  -23.10   13.10
  11  -1   0   -1.10    8.50
 -11  -1   0    1.20    7.60
  11  -1   0    1.70    9.50
 -11   1   0   -0.50    7.50
  11   1   0   20.50   11.70
  11   1   0   -3.40    6.90
  11   1   0  -15.10   13.30
  12  -1   0    2.90   11.20
  12  -1   0   38.50   15.40
  12  -1   0   39.20   12.20
 -12  -1   0   23.60    9.20
  12   1   0   14.40   12.50
  12   1   0   11.80   13.40
 -12   1   0   28.70    9.90
  12   1   0   12.40   11.70
  -1  -2   0  148.59   10.50
  -1  -2   0  162.18   10.80
   1  -2   0  169.08   10.80
  -1   2   0  146.09   10.50
  -1   2   0  150.48   10.60
  -1   2   0  189.68   11.00
   2  -2   0 1249.47   64.49
  -2  -2   0 1244.18   63.99
   2  -2   0 1108.49   63.69
   2  -2   0 1131.09   63.79
   2  -2   0 1152.08   63.89
  -2  -2   0 1217.08   63.99
   2  -2   0 1180.48   64.59
  -2  -2   0 1229.48   63.69
  -2  -2   0 1211.08   63.69
   2  -2   0 1255.97   63.99
  -2  -2   0 1295.87   63.99
  -2   2   0 1202.68   63.79
   2   2   0 1152.98   63.99
  -2   2   0 1224.98   64.39
   2   2   0 1161.38   63.69
  -2   2   0 1212.68   63.79
  -2   2   0 1212.78   63.59
   2   2   0 1098.79   63.89
   2   2   0 1275.77   64.19
  -2   2   0 1213.08   63.59
   2   2   0 1148.99   64.09
  -3  -2   0 1080.69   57.89
  -3  -2   0 1121.19   57.69
   3  -2   0 1164.88   57.99
   3  -2   0 1035.30   57.89
  -3  -2   0 1086.69   56.59
  -3  -2   0 1021.80   57.69
   3  -2   0 1031.80   57.79
   3  -2   0 1021.20   57.79
   3  -2   0 1029.00   57.69
  -3  -2   0 1095.59   57.29
   3   2   0 1008.80   57.99
   3   2   0  995.10   57.79
  -3   2   0 1061.79   57.09
   3   2   0 1133.99   58.19
   3   2   0 1075.49   58.09
   3   2   0 1061.99   56.69
  -3   2   0 1039.20   57.49
  -3   2   0 1104.49   57.79
  -3   2   0 1084.29   57.59
  -3   2   0 1098.39   57.09
  -4  -2   0 1002.60   52.09
   4  -2   0  952.30   52.69
   4  -2   0  935.21   52.79
   4  -2   0  823.12   52.39
   4  -2   0  836.82   51.89
  -4  -2   0  986.40   52.69
   4  -2   0 1031.00   52.99
  -4  -2   0  966.70   52.59
  -4  -2   0  956.00   51.69
   4   2   0  959.60   52.99
   4   2   0 1045.20   53.29
  -4   2   0  967.40   51.49
   4   2   0  912.81   50.19
  -4   2   0  956.70   52.29
   4   2   0  957.30   53.09
  -4   2   0  950.90   51.39
  -4   2   0  967.40   51.89
  -4   2   0  972.20   52.39
   5  -2   0  116.69    9.70
   5  -2   0  134.99   13.10
   5  -2   0  107.89   11.40
  -5  -2   0  114.19   11.40
   5  -2   0  131.99   12.10
   5  -2   0  103.49   11.10
  -5  -2   0  129.99   10.80
  -5  -2   0  111.79   11.10
  -5  -2   0  130.09   10.40
  -5   2   0  126.59   12.10
  -5   2   0  118.59    9.90
   5   2   0  134.69   12.30
  -5   2   0  129.89   11.20
   5   2   0  106.79   11.40
  -5   2   0  117.99   10.00
  -5   2   0  112.99    9.60
   5   2   0  107.09   12.40
   5   2   0  134.79   12.60
  -6  -2   0  179.68   12.80
  -6  -2   0  182.18   14.70
  -6  -2   0  170.58   14.70
   6  -2   0  145.29   17.70
   6  -2   0  177.58   15.50
   6  -2   0  209.68   16.10
  -6  -2   0  193.48   13.30
   6  -2   0  168.48   15.10
   6   2   0  228.68   18.00
   6   2   0  160.48   15.10
   6   2   0  170.88   15.60
  -6   2   0  177.18   12.60
  -6   2   0  160.18   11.80
  -6   2   0  172.28   14.20
  -6   2   0  195.38   12.50
  -6   2   0  164.68   14.30
   7  -2   0    3.90    9.20
   7  -2   0    0.60    6.00
   7  -2   0    5.10    6.80
  -7  -2   0   -3.90    5.30
   7  -2   0    5.80    7.00
  -7  -2   0    2.20    3.80
  -7  -2   0   -3.00    5.00
  -7  -2   0    6.80    4.20
  -7   2   0    8.80    4.00
  -7   2   0    3.60    2.50
   7   2   0    3.40    7.60
  -7   2   0    0.00    5.50
   7   2   0   16.80    9.30
  -7   2   0    3.10    3.60
   7   2   0   -0.50    5.60
  -7   2   0    1.30    4.80
   7   2   0    7.20    6.70
  -8  -2   0   14.50    7.20
   8  -2   0   19.40    8.90
  -8  -2   0   22.10    5.20
   8  -2   0   38.80   10.60
  -8  -2   0   14.70    4.90
   8  -2   0   -6.10    9.20
   8  -2   0   -1.60    7.50
  -8  -2   0   16.60    7.10
  -8   2   0   17.50    6.50
   8   2   0   10.20    9.20
   8   2   0   20.00    9.50
  -8   2   0   10.30    3.70
   8   2   0    9.90    7.20
   8   2   0   25.40   10.50
  -9  -2   0   72.79   11.30
   9  -2   0   52.89   10.80
   9  -2   0   71.39   15.10
   9  -2   0   64.79   13.50
   9  -2   0   62.39   11.80
   9   2   0   69.99   14.00
   9   2   0   63.39   13.80
  -9   2   0   50.69    9.70
   9   2   0   82.99   14.50
   9   2   0   65.29   10.90
  10  -2   0   33.80   11.90
 -10  -2   0   18.00    9.20
  10  -2   0   27.40   10.30
  10  -2   0   14.00    7.90
  10  -2   0   29.00   13.20
  10   2   0   27.00    8.60
  10   2   0   18.90   11.90
 -10   2   0   13.70    7.30
  10   2   0   53.99   16.20
  10   2   0   28.10   10.10
 -11  -2   0    2.20    6.50
  11  -2   0    4.60    9.30
  11  -2   0    5.80   13.10
  11  -2   0    7.60   10.10
  11   2   0   18.70   14.40
  11   2   0   13.40   10.80
 -11   2   0    0.60    7.50
  11   2   0   -9.90    7.70
  11   2   0    4.10   14.80
   0  -3   0   -0.10    4.10
   0  -3   0   -3.00    4.70
   0  -3   0    3.70    4.80
   0  -3   0    1.90    4.70
   0  -3   0    0.80    4.80
   0  -3   0    1.90    4.10
   0   3   0   -0.10    4.40
   0   3   0   -3.30    3.60
   0   3   0   -3.40    4.80
   0   3   0    0.80    4.60
   0   3   0   -3.40    3.00
   0   3   0   -1.20    4.10
   1  -3   0  821.12   43.30
  -1  -3   0  815.32   43.60
   1  -3   0  725.83   43.40
  -1  -3   0  785.02   43.50
  -1  -3   0  832.02   44.70
   1  -3   0  751.32   43.50
   1  -3   0  798.52   43.30
  -1  -3   0  839.22   43.70
   1  -3   0  748.93   44.50
  -1  -3   0  797.12   43.60
   1  -3   0  787.32   43.60
  -1  -3   0  814.02   43.50
   1   3   0  813.82   43.70
   1   3   0  790.62   43.70
   1   3   0  795.42   44.50
  -1   3   0  781.42   43.30
   1   3   0  787.02   43.50
  -1   3   0  792.72   43.40
  -1   3   0  806.42   43.50
   1   3   0  813.32   43.80
   1   3   0  715.93   43.20
  -1   3   0  812.72   44.90
  -1   3   0  786.12   43.30
  -1   3   0  780.72   43.30
  -2  -3   0 6246.88  319.37
   2  -3   0 5918.41  319.27
   2  -3   0 6044.00  319.27
   2  -3   0 6369.36  319.77
  -2  -3   0 6336.47  319.27
  -2  -3   0 6289.57  319.27
   2  -3   0 5853.91  319.27
   2  -3   0 6302.27  319.27
   2  -3   0 5751.22  320.27
  -2  -3   0 6090.29  319.47
  -2  -3   0 6300.27  319.17
  -2   3   0 6484.15  319.37
   2   3   0 5809.92  319.37
   2   3   0 6057.29  320.07
   2   3   0 5828.32  319.37
   2   3   0 6475.35  319.67
   2   3   0 6349.76  319.77
  -2   3   0 6284.27  318.97
   2   3   0 6162.68  319.47
  -2   3   0 6276.87  319.17
  -2   3   0 6162.88  319.57
  -2   3   0 6211.48  318.97
  -2   3   0 6220.58  320.17
  -3  -3   0 5085.99  261.87
   3  -3   0 5206.08  261.87
   3  -3   0 5351.16  262.97
  -3  -3   0 5279.77  261.47
   3  -3   0 4836.82  261.67
   3  -3   0 4817.82  261.87
   3  -3   0 4776.62  262.57
  -3  -3   0 5108.19  261.47
  -3  -3   0 5059.39  261.77
  -3  -3   0 5110.89  261.37
  -3   3   0 5140.29  261.17
   3   3   0 4767.92  261.77
  -3   3   0 4993.50  262.27
  -3   3   0 5050.29  261.57
   3   3   0 4830.12  262.07
   3   3   0 5409.86  262.37
   3   3   0 4878.51  263.37
   3   3   0 4954.70  261.47
  -3   3   0 5102.99  261.67
  -3   3   0 4958.00  261.07
  -4  -3   0   51.89    7.50
   4  -3   0   56.09    8.20
  -4  -3   0   52.19    6.90
   4  -3   0   65.09    8.40
   4  -3   0   55.69    8.20
  -4  -3   0   64.89    8.40
  -4  -3   0   67.39    8.60
   4  -3   0   51.19    8.90
   4  -3   0   63.89    8.60
  -4  -3   0   62.19    7.40
   4  -3   0   83.99   11.20
  -4   3   0   52.09    7.50
  -4   3   0   54.09    7.20
   4   3   0   58.69    8.70
   4   3   0   71.59    9.30
  -4   3   0   59.19    7.10
  -4   3   0   70.89    8.30
   4   3   0   51.09    6.70
   4   3   0   67.89    9.80
   4   3   0   70.79    9.20
  -5  -3   0   74.59    8.10
   5  -3   0   85.29   10.20
  -5  -3   0   87.19    9.20
   5  -3   0   63.79   10.10
   5  -3   0   66.99    9.10
   5  -3   0   53.09    8.60
  -5  -3   0   86.79    9.90
   5  -3   0   60.69    8.90
  -5   3   0   64.39    7.70
   5   3   0   61.09    6.30
  -5   3   0   74.39    8.10
  -5   3   0   85.69    9.50
   5   3   0   57.19    9.70
   5   3   0   65.69    9.60
   5   3   0   68.89    9.70
   5   3   0   68.09   10.90
  -5   3   0   73.79    9.30
  -5   3   0   76.89   10.20
   6  -3   0  307.07   21.20
  -6  -3   0  263.77   19.60
  -6  -3   0  272.87   18.40
  -6  -3   0  264.17   19.70
   6  -3   0  257.47   22.90
  -6  -3   0  270.67   18.20
   6  -3   0  262.27   18.90
   6  -3   0  249.48   20.10
   6  -3   0  291.47   20.70
   6   3   0  313.37   21.90
  -6   3   0  276.87   19.30
   6   3   0  250.47   20.70
  -6   3   0  294.77   20.50
  -6   3   0  283.37   17.50
  -6   3   0  268.97   18.30
   6   3   0  299.47   21.30
   6   3   0  240.68   20.60
  -6   3   0  271.67   17.70
  -7  -3   0    5.70    5.90
  -7  -3   0   -5.10    5.10
   7  -3   0   10.70    9.00
   7  -3   0    6.70    6.90
  -7  -3   0    4.90    5.80
   7  -3   0    4.40    7.00
  -7  -3   0   12.20    5.40
   7  -3   0    1.90    6.20
   7   3   0    0.20    7.10
  -7   3   0    7.70    5.30
   7   3   0    8.60    8.20
  -7   3   0   -3.20    3.80
   7   3   0   12.70    6.90
   7   3   0    5.50    7.80
  -7   3   0   11.70    7.00
  -7   3   0    5.50    4.00
  -7   3   0    8.60    4.20
  -8  -3   0  219.28   19.00
   8  -3   0  179.88   18.50
  -8  -3   0  186.88   14.10
   8  -3   0  227.68   21.60
  -8  -3   0  191.18   17.30
   8  -3   0  207.78   19.80
   8  -3   0  191.38   19.70
  -8  -3   0  193.78   14.20
  -8   3   0  193.58   16.50
   8   3   0  200.88   19.60
   8   3   0  191.28   18.30
   8   3   0  181.98   19.90
   8   3   0  220.38   20.90
  -8   3   0  169.08   12.90
  -8   3   0  188.88   12.40
  -8   3   0  179.38   16.90
  -8   3   0  206.08   12.90
   9  -3   0    0.00    6.90
   9  -3   0   -1.40    9.00
  -9  -3   0   -1.10    6.00
  -9  -3   0   -7.90    5.30
  -9  -3   0    3.40    3.50
   9  -3   0   20.50    8.20
   9  -3   0   -1.90    8.50
  -9  -3   0    1.70    3.10
   9   3   0    2.60    6.80
   9   3   0    7.80    9.20
   9   3   0   -0.60    9.20
   9   3   0    6.80    7.80
  -9   3   0   -0.80    6.90
  10  -3   0   10.50   10.80
 -10  -3   0   15.50    7.90
  10  -3   0   25.50    9.90
  10  -3   0    6.10    7.00
  10   3   0   44.00   14.30
 -10   3   0   48.50   10.40
  10   3   0   18.40    9.10
  10   3   0   10.80    9.40
  11  -3   0   55.19   12.40
  11  -3   0   42.90   12.20
  11  -3   0   33.40   16.80
  11  -3   0   75.49   18.40
 -11  -3   0   44.30    9.90
 -11   3   0   43.80    9.60
  11   3   0   33.30   10.90
  11   3   0   55.79   13.20
   0  -4   0  474.15   30.00
   0  -4   0  516.75   30.20
   0  -4   0  483.05   31.90
   0  -4   0  521.45   29.80
   0  -4   0  501.55   30.10
   0  -4   0  536.65   30.30
   0   4   0  535.35   30.40
   0   4   0  514.95   30.00
   0   4   0  519.95   29.90
   0   4   0  526.05   31.90
   0   4   0  485.95   30.00
   0   4   0  496.55   29.90
  -1  -4   0 4119.89  209.28
  -1  -4   0 4226.98  209.38
   1  -4   0 4127.69  209.08
   1  -4   0 3706.83  208.98
   1  -4   0 4046.90  209.18
   1  -4   0 3683.13  208.98
  -1  -4   0 3927.41  209.18
  -1  -4   0 3979.80  210.38
  -1  -4   0 4119.29  209.38
   1  -4   0 4056.29  209.28
  -1  -4   0 4141.29  209.28
   1  -4   0 3675.43  210.58
   1   4   0 3685.73  209.08
   1   4   0 4184.08  209.48
  -1   4   0 4131.19  208.98
   1   4   0 4162.08  210.48
  -1   4   0 4016.20  208.98
  -1   4   0 4013.50  209.08
   1   4   0 4217.18  209.48
   1   4   0 3891.91  209.18
  -1   4   0 3992.10  209.08
  -1   4   0 4011.10  210.58
   1   4   0 4088.09  209.28
  -1   4   0 4038.90  208.98
   2  -4   0 1539.85   84.49
  -2  -4   0 1612.84   85.29
  -2  -4   0 1587.84   84.49
  -2  -4   0 1604.74   85.09
  -2  -4   0 1584.34   84.29
  -2  -4   0 1629.14   84.49
   2  -4   0 1616.94   84.49
  -2  -4   0 1594.84   84.29
   2  -4   0 1626.44   84.69
   2  -4   0 1539.75   84.39
  -2   4   0 1610.94   84.19
  -2   4   0 1583.94   84.29
  -2   4   0 1554.44   83.99
  -2   4   0 1574.74   85.79
  -2   4   0 1542.75   84.09
   2   4   0 1603.84   84.59
  -2   4   0 1585.84   84.39
   2   4   0 1647.24   85.59
   2   4   0 1380.96   84.19
   2   4   0 1467.65   84.79
   2   4   0 1594.44   84.59
   2   4   0 1488.05   84.39
  -3  -4   0 1803.62   93.69
  -3  -4   0 1791.82   93.69
   3  -4   0 1523.15   93.29
   3  -4   0 1872.91   94.59
   3  -4   0 1721.43   93.69
  -3  -4   0 1802.62   93.69
   3  -4   0 1659.23   93.49
  -3  -4   0 1739.83   93.09
  -3  -4   0 1770.82   93.29
   3  -4   0 1783.22   93.59
  -3   4   0 1754.92   92.89
   3   4   0 1634.04   93.59
  -3   4   0 1730.33   93.19
   3   4   0 1705.53   94.79
  -3   4   0 1768.52   92.89
  -3   4   0 1748.43   94.69
  -3   4   0 1795.72   93.49
   3   4   0 1708.83   93.89
   3   4   0 1685.83   93.89
   3   4   0 1846.72   94.19
  -4  -4   0   77.69    9.70
  -4  -4   0   72.69    9.50
   4  -4   0   59.89    9.10
  -4  -4   0   60.69    7.90
   4  -4   0   55.49    8.90
   4  -4   0   85.89   12.10
  -4  -4   0   67.09    9.40
   4  -4   0   84.49   10.00
  -4   4   0   54.29    8.20
  -4   4   0   67.09    7.80
  -4   4   0   62.49    7.70
   4   4   0   55.69    9.20
   4   4   0   54.19   11.00
   4   4   0   77.29    9.90
  -4   4   0   62.09    8.50
   4   4   0   62.89    9.70
   4   4   0   36.80    8.50
   5  -4   0  185.08   17.40
  -5  -4   0  210.28   16.60
   5  -4   0  180.88   16.20
   5  -4   0  235.08   17.40
  -5  -4   0  196.68   15.30
  -5  -4   0  226.18   14.60
   5  -4   0  175.08   16.40
   5  -4   0  219.88   20.50
  -5  -4   0  206.98   16.60
  -5  -4   0  193.98   15.10
   5  -4   0  221.88   17.20
   5   4   0  234.68   17.60
   5   4   0  209.28   15.10
  -5   4   0  219.28   17.50
  -5   4   0  202.88   15.10
   5   4   0  188.98   16.90
  -5   4   0  214.88   15.00
  -5   4   0  191.28   15.70
   5   4   0  235.98   17.80
   5   4   0  209.38   20.50
  -5   4   0  217.88   17.00
  -6  -4   0   32.40    7.70
  -6  -4   0   36.30    7.00
   6  -4   0   22.40    8.00
   6  -4   0   28.80   11.10
   6  -4   0   32.80    7.00
  -6  -4   0   32.20    7.00
   6  -4   0   20.50    7.80
   6  -4   0   22.90    8.20
  -6  -4   0   29.70    8.40
   6   4   0   19.00    8.50
  -6   4   0   23.90    6.10
  -6   4   0   34.80    8.20
   6   4   0   36.20    8.50
   6   4   0   25.10    9.40
  -6   4   0   20.90    5.90
   6   4   0   33.60    9.30
  -6   4   0   28.70    7.40
  -6   4   0   24.80    7.50
  -7  -4   0  113.19   12.90
   7  -4   0   92.39   12.50
   7  -4   0   89.89   13.30
  -7  -4   0   79.69   11.40
  -7  -4   0   74.39    9.60
  -7  -4   0   84.29   10.20
   7  -4   0  102.79   12.80
   7  -4   0   84.39   16.00
   7  -4   0   86.89   11.30
   7  -4   0   78.19   12.70
  -7   4   0   86.89   11.50
   7   4   0   72.99   12.80
   7   4   0   68.09   12.40
  -7   4   0   69.09    9.50
  -7   4   0   84.79   11.00
  -7   4   0   81.99    8.80
  -7   4   0   75.99    8.70
   7   4   0  108.59   14.70
   7   4   0   94.49   13.20
  -8  -4   0  616.44   38.70
  -8  -4   0  593.64   39.00
   8  -4   0  722.83   45.30
  -8  -4   0  629.74   35.40
   8  -4   0  590.44   40.20
   8  -4   0  582.54   39.60
  -8  -4   0  637.04   35.20
   8  -4   0  578.34   40.00
   8  -4   0  561.84   38.80
  -8   4   0  576.34   37.50
   8   4   0  596.54   40.80
  -8   4   0  578.84   35.40
   8   4   0  637.14   41.60
  -8   4   0  599.14   33.70
   8   4   0  633.14   40.20
  -8   4   0  601.94   33.70
   8   4   0  584.14   40.20
  -8   4   0  584.34   38.30
  -9  -4   0   20.40    5.20
  -9  -4   0   20.70    9.30
   9  -4   0    8.40    8.00
  -9  -4   0   14.10    8.00
  -9  -4   0   18.30    5.70
   9  -4   0   27.90   10.60
   9  -4   0   14.70    9.30
   9  -4   0   21.30   13.20
   9  -4   0   10.70   14.00
   9   4   0   21.50    9.90
   9   4   0   15.90   10.00
   9   4   0   17.70   12.50
  -9   4   0    8.80    4.60
  -9   4   0   21.60    8.10
   9   4   0   26.20    9.50
  -9   4   0   22.10    7.80
 -10  -4   0    9.80    7.20
  10  -4   0   25.30   13.20
  10  -4   0   23.00   13.20
  10  -4   0   18.90    9.10
  10  -4   0    6.10    9.80
  10   4   0   27.50   16.10
  10   4   0    1.00    9.10
  10   4   0   10.00   10.80
  10   4   0    4.20   10.80
 -11  -4   0   12.90    8.20
  11  -4   0   -0.10    9.90
  11  -4   0   10.40   13.50
  11  -4   0   22.90   11.10
  11   4   0   23.70   11.70
  11   4   0    5.80   13.90
  11   4   0    7.30   12.50
  11   4   0   26.40   16.90
 -11   4   0   22.90    8.20
   0  -5   0    0.10    6.30
   0  -5   0   -2.10    5.40
   0  -5   0   -5.80    4.00
   0  -5   0    0.80    6.30
   0  -5   0   -4.10    6.90
   0  -5   0   -3.60    6.10
   0   5   0    4.90    7.40
   0   5   0    6.10    6.00
   0   5   0   -3.90    4.00
   0   5   0    3.60    5.40
   0   5   0   10.10    6.30
   1  -5   0  825.62   44.80
  -1  -5   0  815.32   45.10
  -1  -5   0  819.22   45.10
   1  -5   0  822.12   45.10
  -1  -5   0  763.22   46.60
   1  -5   0  710.23   44.30
  -1  -5   0  812.02   45.10
  -1  -5   0  731.63   44.70
  -1  -5   0  798.62   45.00
   1  -5   0  716.73   44.30
   1  -5   0  789.62   47.40
   1   5   0  856.91   45.30
  -1   5   0  748.63   44.60
  -1   5   0  797.72   46.40
   1   5   0  718.73   44.70
   1   5   0  779.82   45.00
  -1   5   0  787.72   44.70
  -1   5   0  804.02   44.60
   1   5   0  821.22   45.20
  -1   5   0  793.92   44.70
   1   5   0  690.33   44.60
   1   5   0  856.61   47.20
  -1   5   0  802.12   45.00
   2  -5   0 3511.05  195.48
   2  -5   0 3543.15  195.48
  -2  -5   0 3783.42  195.98
   2  -5   0 3815.22  195.58
   2  -5   0 3766.82  195.58
  -2  -5   0 3792.62  195.38
  -2  -5   0 3750.72  195.48
   2  -5   0 3978.20  195.88
  -2  -5   0 3800.22  195.58
  -2  -5   0 3710.33  195.38
  -2  -5   0 3700.63  196.48
   2  -5   0 3445.26  197.38
  -2   5   0 3758.12  195.08
  -2   5   0 3860.01  195.28
   2   5   0 3921.41  195.98
  -2   5   0 3719.53  195.38
   2   5   0 3501.45  195.58
  -2   5   0 3781.12  197.28
   2   5   0 3842.22  197.08
   2   5   0 3765.82  196.18
   2   5   0 3324.67  195.28
  -2   5   0 3661.53  195.08
  -2   5   0 3842.72  195.58
   2   5   0 3775.62  195.58
   3  -5   0  397.86   31.50
   3  -5   0  463.35   28.90
  -3  -5   0  471.45   28.80
   3  -5   0  432.26   28.80
  -3  -5   0  460.65   28.30
   3  -5   0  460.55   31.20
   3  -5   0  483.75   29.70
  -3  -5   0  455.35   28.90
  -3  -5   0  421.16   28.70
   3   5   0  394.26   28.60
   3   5   0  459.15   30.60
  -3   5   0  474.25   28.00
   3   5   0  480.45   29.50
  -3   5   0  467.05   29.60
  -3   5   0  516.15   29.20
  -3   5   0  484.55   28.80
   3   5   0  467.65   29.30
  -3   5   0  438.86   28.20
   4  -5   0  127.69   14.70
  -4  -5   0  124.49   12.20
  -4  -5   0  128.99   13.20
  -4  -5   0  139.39   12.80
  -4  -5   0  116.49   12.90
  -4  -5   0  148.49   16.10
   4  -5   0  169.38   14.30
   4  -5   0  125.59   13.40
   4  -5   0  149.59   13.70
   4  -5   0  152.88   13.60
   4  -5   0  124.39   15.80
   4   5   0  170.28   14.70
  -4   5   0  135.59   12.80
   4   5   0  130.19   13.90
   4   5   0  127.69   13.90
  -4   5   0  137.69   12.20
  -4   5   0  148.69   13.40
   4   5   0  135.59   14.20
   4   5   0  148.69   16.60
   5  -5   0  249.68   21.10
   5  -5   0  252.97   21.40
   5  -5   0  311.87   22.70
  -5  -5   0  291.17   21.50
   5  -5   0  264.07   22.40
   5  -5   0  313.87   22.10
  -5  -5   0  297.47   20.60
  -5  -5   0  307.67   20.90
  -5  -5   0  309.47   21.70
  -5  -5   0  286.17   19.80
   5  -5   0  271.27   21.50
   5   5   0  311.57   22.40
   5   5   0  275.67   21.90
   5   5   0  355.16   25.70
  -5   5   0  291.77   22.40
  -5   5   0  269.07   20.40
  -5   5   0  302.57   19.90
   5   5   0  251.67   21.80
   5   5   0  290.37   20.80
  -5   5   0  279.87   19.60
  -5   5   0  260.67   20.70
   5   5   0  346.17   26.00
  -6  -5   0  885.21   49.70
   6  -5   0  847.72   52.59
   6  -5   0  773.02   51.49
  -6  -5   0  908.71   50.39
   6  -5   0  781.02   51.39
  -6  -5   0  841.62   51.09
   6  -5   0  882.31   51.99
   6  -5   0 1021.10   56.09
   6  -5   0  936.31   52.69
  -6  -5   0  814.52   50.99
  -6   5   0  862.51   49.10
  -6   5   0  922.61   51.29
   6   5   0  899.51   52.79
  -6   5   0  884.71   51.99
   6   5   0  791.92   51.99
  -6   5   0  856.31   50.49
  -6   5   0  848.52   48.90
   6   5   0  862.41   49.30
   6   5   0  860.81   52.69
   6   5   0  937.01   56.79
   6   5   0  952.50   53.29
   7  -5   0   57.79   12.80
  -7  -5   0   53.89    8.20
   7  -5   0   69.39   15.20
   7  -5   0   55.69   12.00
   7  -5   0   62.99   13.40
  -7  -5   0   65.19   10.50
   7  -5   0   63.89   11.00
   7  -5   0   73.79   11.80
  -7  -5   0   62.49   10.80
  -7  -5   0   79.49   10.30
   7   5   0  101.69   18.20
   7   5   0   48.50    6.50
   7   5   0   41.20   10.80
   7   5   0   65.49   12.00
  -7   5   0   55.19   10.20
  -7   5   0   60.79    9.70
   7   5   0   96.19   15.50
  -7   5   0   62.89    9.90
  -7   5   0   59.99    8.00
   7   5   0   50.89   11.50
   8  -5   0   -2.80    6.90
   8  -5   0    6.30    8.40
  -8  -5   0    2.30    5.70
   8  -5   0   14.20    8.50
   8  -5   0    7.10   13.00
   8  -5   0   10.50    9.50
  -8  -5   0    9.90    8.00
  -8  -5   0   -1.30    5.90
   8   5   0    5.70    8.40
   8   5   0   -8.00    8.10
  -8   5   0    3.40    4.70
  -8   5   0    2.50    7.80
   8   5   0   -4.20   12.20
   8   5   0   15.50    9.20
  -8   5   0   12.10    7.40
   8   5   0    8.00    9.10
  -8   5   0   -6.20    4.20
   9  -5   0   76.99   15.00
  -9  -5   0   61.19    7.90
  -9  -5   0   58.79    7.90
  -9  -5   0   63.49   11.60
   9  -5   0   55.29   14.10
   9  -5   0   49.50   17.30
   9  -5   0   56.89   11.70
   9   5   0   49.40   17.70
  -9   5   0   45.10   10.40
   9   5   0   53.59   16.00
  -9   5   0   70.79   11.60
  -9   5   0   53.09    8.30
   9   5   0   49.50   13.80
   9   5   0   83.69   14.90
   9   5   0   50.39   13.30
  10  -5   0   30.60   13.40
 -10  -5   0   15.80    9.80
  10  -5   0    9.40    9.80
  10  -5   0   17.50    9.50
  10  -5   0   23.50   12.50
  10   5   0   22.50    9.50
  10   5   0   48.90   17.40
  10   5   0   34.60   11.50
  10   5   0   25.60    9.90
 -10   5   0    3.90    7.60
  11  -5   0   44.30   12.10
  11  -5   0   42.80   14.00
  11  -5   0   58.39   15.80
 -11  -5   0   56.79   12.50
  11   5   0   43.80   17.00
  11   5   0   50.09   11.80
  11   5   0   40.90   19.10
 -11   5   0   56.09   12.10
  11   5   0   49.70   13.50
   0  -6   0   15.00    5.90
   0  -6   0   16.00    9.20
   0  -6   0   14.00    6.90
   0  -6   0   12.70    7.50
   0  -6   0   17.40    7.70
   0  -6   0   12.30    7.50
   0   6   0   21.50    6.20
   0   6   0   10.50    7.30
   0   6   0   17.30    6.10
   0   6   0   18.00    7.00
   0   6   0   11.00    9.30
   1  -6   0   -1.30    6.70
  -1  -6   0    6.70    7.50
  -1  -6   0   25.80    7.90
   1  -6   0   14.20    7.30
  -1  -6   0    9.20    7.10
   1  -6   0   13.20    5.60
   1  -6   0   12.10    5.70
   1  -6   0  -10.30    8.80
  -1  -6   0    8.80    5.20
  -1  -6   0    5.80    9.10
  -1  -6   0    5.60    7.10
   1  -6   0   16.20    7.00
   1   6   0    9.40    7.00
   1   6   0   -1.00    6.70
   1   6   0    5.50    5.20
   1   6   0    4.00    7.20
  -1   6   0   10.60    7.00
  -1   6   0    9.40    7.10
   1   6   0    5.20    8.50
  -1   6   0   17.10    6.40
  -1   6   0    6.00    6.80
   1   6   0   13.10    5.50
  -1   6   0   -4.90    8.70
  -1   6   0   16.20    7.30
  -2  -6   0   96.09   12.20
   2  -6   0  109.79   12.20
  -2  -6   0   94.09   12.00
   2  -6   0  101.79   12.30
  -2  -6   0   94.89   11.90
   2  -6   0  104.09   12.70
  -2  -6   0   89.89   10.50
   2  -6   0   96.69   12.30
  -2  -6   0  108.39   12.70
  -2   6   0   91.19   11.10
   2   6   0  118.99   13.30
  -2   6   0   80.09   11.20
   2   6   0  110.59   15.40
   2   6   0   99.89   11.80
  -2   6   0   98.79   11.70
   2   6   0   70.29   13.20
   2   6   0  107.69   11.70
  -2   6   0  109.99   12.70
  -2   6   0  106.69   12.00
   3  -6   0  694.83   40.30
  -3  -6   0  711.83   41.70
   3  -6   0  612.04   39.90
   3  -6   0  639.34   39.50
  -3  -6   0  662.73   39.40
  -3  -6   0  625.04   39.50
   3  -6   0  669.33   40.20
  -3  -6   0  689.53   40.20
   3   6   0  642.14   41.70
   3   6   0  691.53   40.00
  -3   6   0  659.03   39.70
   3   6   0  656.83   40.50
  -3   6   0  633.74   39.80
   3   6   0  621.94   40.90
  -3   6   0  681.93   39.80
  -3   6   0  669.33   39.00
  -3   6   0  618.94   42.70
   3   6   0  692.43   40.60
   4  -6   0   66.99   10.80
  -4  -6   0   55.79   10.10
   4  -6   0   77.99   11.90
   4  -6   0   71.19   11.20
  -4  -6   0   76.69   11.20
  -4  -6   0   77.19    9.80
  -4  -6   0   52.69   10.20
   4  -6   0   46.00    8.60
  -4   6   0   52.79   10.00
   4   6   0   65.59   10.80
  -4   6   0   47.30    8.80
  -4   6   0   65.99   10.00
   4   6   0   53.69   12.20
   4   6   0   47.10   10.10
  -4   6   0   81.09   11.10
   4   6   0   65.19   11.00
   4   6   0   73.59   11.20
   4   6   0   68.09   11.50
  -4   6   0   51.19   11.20
   5  -6   0  142.39   16.30
   5  -6   0  111.39   14.90
  -5  -6   0  149.49   15.60
   5  -6   0  137.29   16.50
  -5  -6   0  127.79   14.90
  -5  -6   0  130.09   14.80
   5  -6   0  115.09   15.10
   5  -6   0  130.19   13.60
  -5  -6   0  140.29   13.70
   5  -6   0  135.69   17.10
  -5   6   0  148.99   14.00
   5   6   0  134.29   14.50
  -5   6   0  132.59   15.00
   5   6   0  103.19   14.90
  -5   6   0  137.09   14.70
   5   6   0  117.49   15.20
   5   6   0  141.69   18.80
  -5   6   0  116.99   13.60
  -5   6   0  145.59   18.00
   5   6   0  141.69   16.10
   5   6   0  133.49   15.70
   6  -6   0  144.59   18.60
  -6  -6   0  143.29   15.30
   6  -6   0  133.89   16.50
   6  -6   0  148.29   17.00
   6  -6   0  169.98   17.10
  -6  -6   0  149.39   16.00
  -6  -6   0  146.69   14.50
   6  -6   0  139.89   17.10
  -6  -6   0  157.78   14.20
  -6  -6   0  150.18   17.70
   6  -6   0  152.28   16.20
  -6   6   0  148.49   17.10
  -6   6   0  141.59   15.20
  -6   6   0  146.69   15.00
  -6   6   0  148.89   13.80
   6   6   0  168.08   20.90
   6   6   0  132.49   16.90
   6   6   0  164.08   17.70
  -6   6   0  121.19   13.70
   6   6   0  141.79   17.60
   6   6   0  120.29   13.20
   6   6   0  159.78   17.20
   7  -6   0   14.30   11.00
   7  -6   0   16.20    8.00
  -7  -6   0   18.40    8.90
  -7  -6   0   -4.50    6.00
  -7  -6   0   -0.60    5.90
   7  -6   0   22.30    9.00
   7  -6   0   -1.30   10.50
  -7  -6   0    2.90    8.30
   7  -6   0  -11.00    9.90
   7  -6   0    2.40    7.90
   7   6   0   12.90    9.10
  -7   6   0   25.20    9.30
   7   6   0   17.50   12.10
   7   6   0   23.30   12.20
   7   6   0   17.10    8.60
   7   6   0   11.40    6.40
  -7   6   0    9.30    6.00
  -7   6   0    7.50    6.70
  -7   6   0    2.30    7.70
  -7   6   0   -4.20    5.30
   7   6   0    8.50    9.60
  -8  -6   0  148.79   16.90
  -8  -6   0  165.88   14.50
   8  -6   0  224.78   40.30
  -8  -6   0  129.49   15.60
   8  -6   0  137.09   19.10
   8  -6   0  144.99   16.30
   8  -6   0  120.39   17.20
   8  -6   0  160.08   19.60
   8  -6   0  132.29   16.60
  -8   6   0  120.39   11.60
   8   6   0  126.99   11.00
  -8   6   0  131.69   15.10
  -8   6   0  132.49   11.70
  -8   6   0  126.49   16.70
   8   6   0  148.29   19.10
  -8   6   0  132.89   14.20
   8   6   0  166.68   26.90
   8   6   0  166.68   19.60
   8   6   0  166.38   19.40
   9  -6   0   10.30   10.50
   9  -6   0  -16.70    7.00
  -9  -6   0   -9.90    7.80
   9  -6   0    7.30    8.90
  -9  -6   0   10.40    6.50
  -9  -6   0    0.30    5.80
  -9   6   0   -0.90    6.20
   9   6   0    1.20   11.60
  -9   6   0    5.80    4.20
   9   6   0    3.40    8.40
   9   6   0   -8.70    8.80
   9   6   0  -22.40   12.30
   9   6   0   -9.60    8.50
  -9   6   0    2.40    3.80
  -9   6   0   12.40    9.30
  10  -6   0   16.80   10.00
  10  -6   0    9.50   12.80
 -10  -6   0   22.40    5.00
 -10  -6   0   16.00    5.00
  10  -6   0   17.20    9.20
  10   6   0    7.00   10.40
  10   6   0    7.00   10.30
  10   6   0   32.00   15.70
 -10   6   0    0.60    8.00
  10   6   0   17.60   11.30
 -10   6   0   24.00    6.30
  11  -6   0   11.70   13.00
  11  -6   0   13.40   10.40
 -11  -6   0   25.60   10.00
  11  -6   0   26.70   11.70
  11   6   0   40.00   14.00
  11   6   0   27.30   16.90
  11   6   0   40.30   19.00
   0  -7   0   14.80    8.10
   0  -7   0   -5.10    6.90
   0  -7   0   -1.70    6.80
   0  -7   0    0.10    5.10
   0  -7   0   -1.30    7.70
   0   7   0    1.90    5.00
   0   7   0  -11.30    6.10
   0   7   0   -0.90    7.20
   0   7   0    0.00    7.90
   0   7   0   -3.50    7.40
  -1  -7   0    7.70    8.00
  -1  -7   0   18.60    8.60
  -1  -7   0   15.60    7.20
   1  -7   0   19.60    6.50
  -1  -7   0   11.10    8.10
   1  -7   0   28.20    8.20
  -1  -7   0   17.00    8.40
   1  -7   0   16.60    7.60
   1  -7   0    6.10    8.00
   1  -7   0    9.30    8.20
  -1   7   0   13.00    7.70
  -1   7   0   13.40    8.20
  -1   7   0   12.40    6.70
   1   7   0    9.70   10.10
   1   7   0   14.60    7.20
   1   7   0   17.30    9.40
   1   7   0   12.50    9.40
   1   7   0   20.30    8.30
   1   7   0    7.50    7.20
  -1   7   0   21.80    8.30
  -1   7   0   18.30    6.20
  -2  -7   0    6.90    6.70
  -2  -7   0   10.50    7.70
   2  -7   0   23.30    8.20
  -2  -7   0    8.50    7.20
   2  -7   0   11.80    7.10
   2  -7   0   10.10    7.80
  -2  -7   0    5.80    8.60
  -2  -7   0    8.90    8.10
  -2  -7   0   39.90   15.50
   2  -7   0   15.10   10.50
   2  -7   0   15.50    7.70
  -2   7   0    7.70    7.00
  -2   7   0   14.50   18.90
   2   7   0    3.90    7.70
  -2   7   0   19.00    7.60
   2   7   0    5.50    9.00
  -2   7   0    0.90    6.90
   2   7   0    6.00    6.90
   2   7   0    9.20    7.70
  -2   7   0    5.50    7.30
   2   7   0    3.70    7.30
   2   7   0   21.90   10.00
  -2   7   0    3.30    6.40
  -3  -7   0  395.96   28.40
  -3  -7   0  379.86   39.30
   3  -7   0  366.26   27.80
   3  -7   0  356.66   30.90
   3  -7   0  403.86   28.40
   3  -7   0  405.66   28.50
   3  -7   0  418.16   28.20
   3  -7   0  397.96   28.00
  -3  -7   0  417.66   28.20
  -3  -7   0  411.66   28.40
  -3  -7   0  437.56   29.10
   3   7   0  442.86   30.70
  -3   7   0  432.26   28.10
   3   7   0  422.26   28.70
   3   7   0  378.36   27.30
   3   7   0  377.36   28.50
   3   7   0  430.86   29.80
  -3   7   0  445.36   31.80
  -3   7   0  375.36   34.50
  -3   7   0  411.56   29.30
  -3   7   0  415.36   27.40
  -3   7   0  400.06   26.90
  -4  -7   0  127.89   14.00
   4  -7   0   96.29   13.60
   4  -7   0  106.39   16.00
  -4  -7   0  115.69   14.30
   4  -7   0   86.99   13.00
   4  -7   0  133.49   15.40
  -4  -7   0  101.59   13.10
   4  -7   0   94.79   14.20
  -4  -7   0  129.39   14.20
   4  -7   0  129.09   15.20
  -4  -7   0  115.69   15.20
   4   7   0  120.49   14.90
   4   7   0  105.09   14.30
   4   7   0  108.19   14.10
   4   7   0  102.99   13.90
  -4   7   0   77.59   12.10
   4   7   0  106.29   15.50
   4   7   0  111.29   14.90
  -4   7   0  108.69   14.00
  -4   7   0  107.49   15.80
  -4   7   0   99.99   12.30
  -4   7   0  117.59   15.30
   5  -7   0  106.79   14.60
   5  -7   0   84.99   15.10
  -5  -7   0  110.79   14.10
  -5  -7   0  103.69   13.30
   5  -7   0  107.19   14.60
   5  -7   0  118.19   16.10
   5  -7   0   91.79   14.30
  -5  -7   0  122.89   13.50
  -5  -7   0   90.19   13.70
  -5  -7   0   92.09   13.80
   5  -7   0  125.09   15.50
   5   7   0  112.09   16.10
   5   7   0   90.59   16.20
   5   7   0  128.39   16.40
   5   7   0  112.29   15.00
   5   7   0  107.39   15.60
  -5   7   0   99.09   12.80
   5   7   0  130.59   16.20
  -5   7   0  103.29   14.20
  -5   7   0  115.49   13.80
  -5   7   0   78.49   14.70
   6  -7   0   61.89   12.50
   6  -7   0   64.29   12.00
  -6  -7   0   58.99   10.40
  -6  -7   0   46.20   11.20
   6  -7   0   71.19   12.20
  -6  -7   0   50.69   10.00
  -6  -7   0   47.70   11.10
  -6  -7   0   56.89    9.60
   6  -7   0   62.99   13.80
   6  -7   0   42.20   13.40
   6  -7   0   55.69   13.60
  -6   7   0   54.29   10.50
   6   7   0   45.60   12.20
   6   7   0   49.99   10.40
   6   7   0   57.09   15.40
  -6   7   0   61.69   12.60
   6   7   0   53.09   12.40
  -6   7   0   42.30    9.40
  -6   7   0   60.29   11.00
   6   7   0   82.19   13.80
   6   7   0   67.69   13.70
   7  -7   0   87.09   13.70
  -7  -7   0   66.09   10.40
  -7  -7   0   84.19   13.10
   7  -7   0   91.69   15.50
   7  -7   0   85.09   14.60
  -7  -7   0   68.19   11.00
   7  -7   0   77.79   14.20
   7  -7   0   88.09   14.50
   7  -7   0   86.89   16.30
   7   7   0   82.69   14.60
  -7   7   0   69.99    9.70
   7   7   0  100.89   18.60
   7   7   0   80.59   11.60
  -7   7   0   66.79   12.70
  -7   7   0   79.79   12.80
   7   7   0   81.09   15.60
   7   7   0   63.99   14.50
  -7   7   0   69.89   14.00
   7   7   0   93.69   15.50
   8  -7   0   12.10   12.50
  -8  -7   0   15.20    9.20
   8  -7   0    9.30    9.40
   8  -7   0   15.10   10.80
  -8  -7   0    7.70    7.40
  -8  -7   0    1.80    6.20
   8  -7   0    0.10    9.90
  -8  -7   0   28.80   10.10
   8  -7   0   17.80    8.50
   8  -7   0    7.30   12.10
  -8   7   0    8.30    8.80
   8   7   0    4.80    5.10
   8   7   0   11.70   11.70
   8   7   0   15.00    9.90
  -8   7   0  -13.70    7.20
  -8   7   0   14.40    5.50
   8   7   0   14.20   10.40
  -8   7   0   28.00    8.90
  -8   7   0    8.90    6.60
   9  -7   0   22.70   11.20
   9  -7   0   19.70   10.60
   9  -7   0   42.80   11.50
   9  -7   0   31.00   15.10
   9   7   0   -3.60   15.20
  -9   7   0   26.60   10.10
  -9   7   0   34.40    5.80
  -9   7   0   18.50    5.30
   9   7   0   21.20   12.30
  -9   7   0   23.40    9.00
   9   7   0   19.50   11.50
 -10  -7   0    6.20    5.80
 -10  -7   0    5.70    5.80
 -10  -7   0   -5.20    9.50
  10  -7   0    3.20   11.70
  10  -7   0   -4.50    8.00
  10  -7   0   -3.10   13.40
  10   7   0   10.60   11.90
  10   7   0   25.20   11.10
 -10   7   0   13.90    8.60
  10   7   0   -1.20   13.90
  10   7   0    7.90   11.60
 -11  -7   0   -7.20    8.50
  11  -7   0  -20.20   10.80
  11  -7   0  -14.30    9.30
  11  -7   0  -12.40    9.50
  11   7   0   -3.30   12.90
 -11   7   0   10.50    7.00
  11   7   0    5.20   10.90
  11   7   0   -1.10   13.80
 -11   7   0  -12.70    9.70
   0  -8   0  502.85   34.30
   0  -8   0  522.85   33.70
   0  -8   0  495.85   44.70
   0  -8   0  477.35   34.00
   0  -8   0  547.55   34.60
   0  -8   0  498.85   38.30
   0   8   0  505.75   34.00
   0   8   0  526.85   34.10
   0   8   0  564.54   34.50
   0   8   0  527.95   36.40
   0   8   0  525.15   38.00
   0   8   0  511.35   34.50
  -1  -8   0   31.60   13.10
   1  -8   0   73.79   10.90
   1  -8   0   58.29   10.90
  -1  -8   0   58.19    9.80
   1  -8   0   59.89    9.80
   1  -8   0   42.60   10.20
   1  -8   0   50.39   10.80
  -1  -8   0   55.19   11.20
   1  -8   0   39.70   11.00
  -1  -8   0   62.19   11.10
  -1  -8   0   63.39    9.60
  -1  -8   0   63.69   11.30
   1   8   0   53.09   10.60
  -1   8   0   28.50   12.50
  -1   8   0   53.89   16.40
   1   8   0   51.49    9.60
   1   8   0   61.99   13.40
   1   8   0   64.69   11.50
  -1   8   0   42.30   10.10
  -1   8   0   57.39   12.50
  -1   8   0   39.00   10.10
   1   8   0   60.49   10.60
  -1   8   0   62.39   10.90
   2  -8   0  224.78   23.50
  -2  -8   0  218.68   20.40
   2  -8   0  209.88   20.00
   2  -8   0  232.08   20.70
   2  -8   0  237.38   20.80
  -2  -8   0  202.58   22.80
  -2  -8   0  216.28   18.90
  -2  -8   0  249.58   20.60
  -2  -8   0  232.68   19.90
   2  -8   0  272.87   21.30
   2  -8   0  248.08   19.90
  -2  -8   0  269.57   20.60
   2   8   0  272.57   21.40
  -2   8   0  230.18   19.80
   2   8   0  262.47   21.30
   2   8   0  256.77   22.30
  -2   8   0  252.67   22.30
   2   8   0  250.87   21.00
  -2   8   0  230.38   19.40
  -2   8   0  244.98   23.40
  -2   8   0  228.08   19.70
   2   8   0  243.28   21.20
  -2   8   0  221.58   19.50
   2   8   0  236.38   20.70
   3  -8   0  197.08   19.50
  -3  -8   0  230.28   19.60
  -3  -8   0  223.18   19.40
   3  -8   0  215.28   19.90
  -3  -8   0  219.28   18.10
  -3  -8   0  209.98   20.00
  -3  -8   0  222.68   20.00
   3  -8   0  242.88   20.20
   3  -8   0  216.48   19.80
   3  -8   0  214.38   20.00
  -3  -8   0  183.58   21.60
   3  -8   0  182.38   22.10
   3   8   0  207.38   20.10
   3   8   0  233.28   21.60
   3   8   0  231.78   20.50
  -3   8   0  187.78   22.70
  -3   8   0  180.38   18.80
   3   8   0  250.57   23.20
   3   8   0  230.58   20.20
   3   8   0  167.58   18.90
  -3   8   0  209.98   18.20
  -3   8   0  195.48   19.20
  -3   8   0  216.08   18.30
  -3   8   0  232.98   18.90
  -4  -8   0   13.10    7.80
  -4  -8   0    2.00    7.60
  -4  -8   0    5.30    7.60
   4  -8   0    1.50    8.20
   4  -8   0    6.40    8.90
   4  -8   0   11.40    9.50
   4  -8   0   10.70    8.00
  -4  -8   0   19.00    8.70
   4  -8   0   -4.50   11.20
   4  -8   0    4.50    8.40
  -4  -8   0  -12.60    9.60
   4   8   0   20.00   10.00
  -4   8   0   15.60    7.90
  -4   8   0    4.50    7.40
  -4   8   0   19.70   12.10
   4   8   0   -2.00    9.00
   4   8   0   -2.20    7.20
   4   8   0    3.00    8.70
   4   8   0   12.80    9.60
  -4   8   0   -2.90    6.50
  -4   8   0    4.30    8.10
  -4   8   0    2.00    9.00
   4   8   0    6.20   10.10
   5  -8   0   14.50    9.80
   5  -8   0   14.30   10.40
   5  -8   0    9.80    9.10
   5  -8   0   14.80    9.60
  -5  -8   0    1.70    7.90
   5  -8   0   23.50   10.20
  -5  -8   0   14.30    8.10
  -5  -8   0    0.10    7.60
  -5  -8   0   -4.50   10.40
   5  -8   0   15.30    9.20
  -5  -8   0    5.20    6.90
   5   8   0    0.50    8.80
  -5   8   0    9.70    8.70
   5   8   0   13.50   10.20
   5   8   0   -3.00   19.40
   5   8   0   12.70    9.30
  -5   8   0   17.10    8.40
  -5   8   0    4.10    6.60
  -5   8   0    5.80    7.00
   5   8   0    1.20    7.70
  -5   8   0   20.60   11.40
   5   8   0   10.30    9.90
   6  -8   0   23.50   12.40
   6  -8   0    4.50    8.90
  -6  -8   0   19.50   10.10
   6  -8   0   32.40   11.40
   6  -8   0   25.40   11.00
  -6  -8   0    5.90    9.50
   6  -8   0   13.10    9.70
  -6  -8   0    5.30    9.00
   6  -8   0    7.60   10.00
  -6  -8   0   14.30    9.40
  -6   8   0   12.40    6.80
   6   8   0    3.90    9.50
  -6   8   0   21.40    7.50
   6   8   0   23.90   11.20
   6   8   0    8.50   12.70
   6   8   0   10.50    9.80
   6   8   0   25.10   12.00
  -6   8   0   27.60    9.70
  -6   8   0   12.90    8.50
   7  -8   0   15.60    9.30
   7  -8   0   30.40   10.70
   7  -8   0   19.10   10.40
  -7  -8   0   40.50    9.10
  -7  -8   0   21.80   10.60
   7  -8   0   26.80   13.60
   7  -8   0   36.80   13.30
  -7  -8   0   30.70   10.20
  -7  -8   0   36.60   11.40
   7  -8   0   18.90   10.40
   7   8   0   28.90   12.70
   7   8   0   21.30   10.30
  -7   8   0   27.10    9.50
   7   8   0   20.80   14.50
  -7   8   0   26.80   10.70
  -7   8   0   43.20   10.90
   7   8   0   26.90   11.80
   7   8   0   17.40    8.70
   7   8   0   18.70   11.90
  -7   8   0   24.60    8.30
   8  -8   0   95.49   15.50
   8  -8   0   78.69   17.00
  -8  -8   0   51.49   10.40
  -8  -8   0   84.89   14.80
   8  -8   0   68.99   14.30
   8  -8   0   79.09   16.10
  -8  -8   0   80.69   12.30
   8  -8   0   88.29   15.10
   8  -8   0  111.39   18.10
   8   8   0   66.79   19.30
   8   8   0   74.39   14.50
   8   8   0   59.19   10.70
  -8   8   0   95.29   13.90
  -8   8   0   88.69   10.50
   8   8   0   63.79   16.30
   8   8   0   59.19   14.00
  -8   8   0   64.19   12.60
   8   8   0  113.39   19.10
  -9  -8   0   26.30   11.30
   9  -8   0   39.10   17.80
   9  -8   0   24.50   12.00
  -9  -8   0   27.80    9.00
   9  -8   0   14.10   10.40
   9  -8   0   40.70   12.20
  -9  -8   0   22.40    9.50
  -9   8   0    2.50    8.50
   9   8   0   32.20   15.70
   9   8   0   27.00    5.90
  -9   8   0    9.40    9.70
   9   8   0    8.10   12.80
   9   8   0   40.10   11.60
  -9   8   0   24.60    6.40
  -9   8   0   17.30    6.00
  10  -8   0   12.20   12.80
  10  -8   0    4.70   12.50
 -10  -8   0    9.90    6.70
 -10  -8   0    9.80    9.30
 -10   8   0   10.60    8.10
 -10   8   0   -6.80    8.20
  10   8   0   -9.00   10.90
  10   8   0   20.90   12.50
  10   8   0   14.20   16.30
  10   8   0    7.20   12.60
   0  -9   0   -1.80    7.60
   0  -9   0    6.60    8.10
   0  -9   0    5.30    8.50
   0  -9   0  -18.40    6.70
   0  -9   0   -0.60    7.70
   0  -9   0   12.20    9.20
   0   9   0  -10.70    6.40
   0   9   0  -11.90    6.30
   0   9   0    5.10    8.50
   0   9   0    0.10    7.90
   0   9   0    1.50    7.50
   0   9   0    7.10    8.60
   1  -9   0  332.17   22.90
  -1  -9   0  250.87   22.70
  -1  -9   0  277.17   27.20
  -1  -9   0  241.08   22.40
  -1  -9   0  244.38   21.50
  -1  -9   0  321.67   22.10
  -1  -9   0  304.47   23.30
   1  -9   0  251.67   22.60
   1  -9   0  229.88   23.90
   1  -9   0  272.77   23.30
   1  -9   0  258.97   22.70
   1  -9   0  288.07   22.80
   1   9   0  255.97   22.40
   1   9   0  254.37   20.90
   1   9   0  258.87   22.50
   1   9   0  230.78   26.00
  -1   9   0  258.17   21.80
  -1   9   0  259.47   22.00
  -1   9   0  271.97   22.70
  -1   9   0  234.48   20.50
  -1   9   0  264.97   26.40
   1   9   0  277.47   21.40
  -1   9   0  232.38   20.90
   1   9   0  297.37   22.20
   2  -9   0  173.78   18.30
  -2  -9   0  159.98   18.10
  -2  -9   0  143.69   17.30
   2  -9   0  166.88   18.00
  -2  -9   0  166.38   18.00
  -2  -9   0  150.08   16.60
  -2  -9   0  182.38   23.40
  -2  -9   0  143.49   17.00
   2  -9   0  146.69   16.60
   2  -9   0  146.89   17.90
   2  -9   0  116.59   19.70
   2  -9   0  138.59   17.60
  -2   9   0  164.28   17.20
  -2   9   0  138.69   16.00
   2   9   0  140.29   15.70
  -2   9   0  144.49   16.50
   2   9   0  138.09   17.30
   2   9   0  136.69   20.80
   2   9   0  154.68   17.70
  -2   9   0  129.19   20.20
   2   9   0  161.68   18.00
   2   9   0  153.48   18.00
  -2   9   0  157.38   15.70
  -2   9   0  140.99   16.60
   3  -9   0  719.93   50.49
   3  -9   0  752.52   54.49
  -3  -9   0  803.42   50.89
   3  -9   0  853.51   50.79
  -3  -9   0  865.71   51.09
  -3  -9   0  764.02   50.49
  -3  -9   0  792.52   53.89
   3  -9   0  850.21   51.89
  -3  -9   0  845.32   51.09
  -3  -9   0  835.22   50.49
  -3   9   0  775.12   50.19
  -3   9   0  850.31   50.09
  -3   9   0  840.02   49.70
   3   9   0  898.71   55.19
   3   9   0  824.32   51.69
   3   9   0  838.02   50.59
   3   9   0  917.51   52.69
  -3   9   0  790.72   49.80
  -3   9   0  778.12   54.49
   3   9   0  786.12   51.29
   3   9   0  867.41   52.09
  -3   9   0  815.42   50.39
   4  -9   0   13.70   12.20
  -4  -9   0   16.10    9.40
  -4  -9   0   14.30    8.80
   4  -9   0   15.80    8.90
   4  -9   0    5.90    9.80
  -4  -9   0   18.20    8.90
   4  -9   0   18.80   10.90
  -4  -9   0   24.30   10.30
  -4  -9   0   37.40   12.70
   4  -9   0   30.60   11.30
   4   9   0   32.70   11.50
   4   9   0    2.80    9.90
  -4   9   0   31.80    8.90
   4   9   0   22.00   10.10
  -4   9   0   13.20    7.90
   4   9   0   43.40   12.50
  -4   9   0   18.10    9.40
   4   9   0   16.00    9.70
  -4   9   0   17.40    9.60
  -4   9   0   23.80    9.90
  -4   9   0   14.50    8.40
   4   9   0    7.40   10.90
  -5  -9   0   92.69   14.20
  -5  -9   0   72.09   12.60
  -5  -9   0   91.99   13.70
   5  -9   0  116.99   16.40
  -5  -9   0   81.49   13.90
   5  -9   0   75.29   15.00
  -5  -9   0  112.29   16.90
   5  -9   0   87.29   15.60
   5  -9   0   86.29   17.40
   5  -9   0   91.39   15.10
   5   9   0   74.29   13.20
   5   9   0   54.19   14.40
   5   9   0   94.59   16.70
  -5   9   0   75.99   11.70
   5   9   0   85.09   15.30
   5   9   0   92.49   16.00
  -5   9   0   94.19   14.60
  -5   9   0   80.79   18.00
  -5   9   0   86.49   13.40
  -5   9   0  103.19   13.30
   5   9   0  103.59   17.90
   6  -9   0  427.16   37.20
  -6  -9   0  431.56   31.80
  -6  -9   0  449.76   32.20
  -6  -9   0  490.65   35.10
   6  -9   0  478.25   35.40
   6  -9   0  396.36   33.80
  -6  -9   0  400.16   32.80
  -6  -9   0  452.75   32.50
   6  -9   0  425.36   34.10
   6  -9   0  427.96   34.60
  -6   9   0  445.06   33.20
  -6   9   0  518.65   37.70
   6   9   0  449.86   35.30
  -6   9   0  461.35   32.40
   6   9   0  433.56   35.10
  -6   9   0  473.35   31.00
   6   9   0  513.05   40.70
   6   9   0  460.05   35.30
  -6   9   0  523.15   31.30
   6   9   0  425.76   34.80
  -7  -9   0   65.59   13.80
   7  -9   0   92.39   29.30
   7  -9   0  114.99   20.30
  -7  -9   0  125.49   17.30
   7  -9   0  106.09   21.80
   7  -9   0  111.79   18.60
   7  -9   0  122.49   20.60
  -7  -9   0  104.49   13.70
  -7   9   0  104.29   13.10
   7   9   0   93.89   20.60
  -7   9   0   87.19   14.90
  -7   9   0  100.69   18.90
   7   9   0   97.39   17.60
   7   9   0   85.39   16.90
   7   9   0  159.58   21.40
   7   9   0  110.39   18.70
   7   9   0   99.39   14.90
  -7   9   0   99.59   13.30
  -8  -9   0   14.10    9.40
  -8  -9   0    5.70    9.80
   8  -9   0   17.80   10.20
   8  -9   0   17.20   12.40
   8  -9   0   11.70   12.00
   8  -9   0    1.90   12.60
  -8  -9   0   17.60    9.30
   8  -9   0  -11.50   10.10
   8   9   0  -16.00   11.60
   8   9   0    0.40   10.50
  -8   9   0   -0.10   11.00
  -8   9   0    3.30    7.40
   8   9   0   11.60   12.80
   8   9   0    9.80   10.80
   9  -9   0   16.70   11.70
  -9  -9   0   17.80    8.70
   9  -9   0   -1.40   11.00
  -9  -9   0   11.70    9.70
  -9  -9   0    7.30    8.40
   9  -9   0   18.10    9.50
   9  -9   0    1.50   10.90
   9   9   0    3.20   12.80
   9   9   0  -10.10    9.50
   9   9   0   -2.40   12.70
  -9   9   0   -4.50    5.60
  -9   9   0    7.70   11.00
   9   9   0    9.00   11.10
   9   9   0    2.50    5.90
  -9   9   0    6.90   10.00
  -9   9   0   10.20    6.80
  10  -9   0    9.10   10.80
  10  -9   0    7.30   12.50
 -10  -9   0   12.80   10.30
  10  -9   0   16.00   12.80
  10   9   0   27.10   18.50
 -10   9   0   18.10    9.80
 -10   9   0   20.50   10.80
  10   9   0   18.50   13.10
  10   9   0    4.40   12.40
   0 -10   0  146.09   18.60
   0 -10   0  151.28   19.30
   0 -10   0  109.59   20.80
   0 -10   0  148.99   17.50
   0 -10   0  160.08   18.80
   0 -10   0  146.49   18.10
   0  10   0  146.69   18.50
   0  10   0  163.68   18.20
   0  10   0  147.69   17.30
   0  10   0  169.08   23.10
   0  10   0  138.69   18.20
   0  10   0  145.99   18.80
   1 -10   0    3.00    9.60
   1 -10   0   16.60   10.40
   1 -10   0   -0.90    9.50
  -1 -10   0    6.10    8.60
  -1 -10   0  -25.30   10.70
  -1 -10   0   -8.10    8.10
   1 -10   0   -9.10    8.10
   1 -10   0  -10.70   11.40
  -1 -10   0   -9.00    8.40
  -1 -10   0   -0.60    8.30
  -1 -10   0   12.70   10.70
   1 -10   0   -5.10    7.30
   1  10   0   -0.90    9.40
  -1  10   0  -10.50    6.30
  -1  10   0    6.50    8.60
  -1  10   0   -6.90    7.90
   1  10   0   -9.60    7.20
  -1  10   0   -5.60    8.90
   1  10   0  -15.70    8.60
  -1  10   0  -15.00    8.10
  -1  10   0  -10.20    8.00
   1  10   0   -8.90    8.00
   1  10   0  -14.30    8.00
  -2 -10   0   41.90   10.80
   2 -10   0   45.60   12.70
   2 -10   0   27.90   11.30
  -2 -10   0   61.39   13.70
   2 -10   0   56.19   13.70
   2 -10   0   33.10   11.20
   2 -10   0   76.49   14.10
  -2 -10   0   48.50   12.50
  -2 -10   0   50.29   10.80
   2 -10   0   31.40   11.90
  -2 -10   0   65.39   15.50
  -2 -10   0   47.10   11.70
  -2  10   0   44.20   12.10
   2  10   0   43.50   15.00
   2  10   0   58.99   13.40
   2  10   0   37.50   12.50
   2  10   0   49.10   13.20
   2  10   0   32.80   11.50
  -2  10   0   53.39   12.60
   2  10   0   45.50   12.40
  -2  10   0   43.10   11.70
  -2  10   0   34.80   15.40
  -2  10   0   40.50   11.50
  -2  10   0   47.60   11.10
  -3 -10   0  126.29   22.10
   3 -10   0  145.09   18.30
   3 -10   0  133.29   18.20
   3 -10   0  122.49   17.90
  -3 -10   0  125.99   17.60
   3 -10   0  112.79   17.80
   3 -10   0  114.79   16.50
  -3 -10   0   86.19   15.50
  -3 -10   0  111.59   16.40
  -3 -10   0  123.89   17.40
   3 -10   0  104.89   20.10
  -3 -10   0   82.59   16.30
   3  10   0  127.99   18.50
  -3  10   0  110.99   15.80
   3  10   0   98.59   17.80
  -3  10   0  133.79   16.70
  -3  10   0  123.69   16.60
  -3  10   0  129.39   21.30
   3  10   0  126.19   18.40
   3  10   0  141.49   21.10
  -3  10   0  136.09   16.10
   3  10   0  106.99   17.20
  -3  10   0   99.09   15.60
   3  10   0  117.19   17.60
   4 -10   0   14.10    9.90
   4 -10   0  -10.60    9.00
   4 -10   0   -7.00    9.30
  -4 -10   0   -2.30    8.30
   4 -10   0   16.20   13.50
  -4 -10   0    8.00    9.10
  -4 -10   0    1.30    9.60
  -4 -10   0   -2.20    6.10
  -4 -10   0   27.00   12.10
   4 -10   0    5.40    9.00
   4 -10   0   -3.80    9.10
   4  10   0    2.30   10.30
  -4  10   0   -9.00    8.10
  -4  10   0    1.10    8.00
  -4  10   0    3.50    9.40
  -4  10   0  -17.60   13.20
  -4  10   0    3.20    8.40
   4  10   0   -1.60    9.60
  -4  10   0   10.40   10.10
   4  10   0   -1.20   10.40
   4  10   0   -6.50   10.60
   4  10   0   -4.70   11.30
   4  10   0  -17.70    9.30
   5 -10   0    7.80   12.50
   5 -10   0   14.30   10.60
   5 -10   0    4.50    9.80
  -5 -10   0   -4.20    8.70
  -5 -10   0   10.10   11.10
  -5 -10   0   30.30   12.00
   5 -10   0    9.40   10.50
  -5 -10   0    9.10   10.50
   5 -10   0   12.40    8.90
   5 -10   0   15.10   11.60
   5  10   0  -10.10   10.00
  -5  10   0   17.30    8.30
   5  10   0   16.10   10.90
   5  10   0   18.50   11.00
  -5  10   0   25.30   11.10
  -5  10   0   20.00   11.20
  -5  10   0   -0.20    5.70
   5  10   0   24.60   10.70
  -5  10   0   21.80   10.40
   5  10   0    1.10   11.50
   6 -10   0  131.99   19.60
   6 -10   0  131.19   19.40
   6 -10   0  185.88   23.90
   6 -10   0  194.38   22.40
  -6 -10   0  142.39   17.00
  -6 -10   0  150.18   18.10
   6 -10   0  128.59   18.20
  -6 -10   0  150.58   20.80
  -6 -10   0  133.29   19.40
   6  10   0  154.48   21.80
   6  10   0  150.58   18.70
  -6  10   0  113.89   15.20
  -6  10   0  155.68   22.00
  -6  10   0  127.29   15.60
   6  10   0  108.69   19.10
  -6  10   0  146.09   18.50
   6  10   0  115.09   21.70
   6  10   0  155.58   21.20
   6  10   0  111.09   20.40
   7 -10   0    1.40   10.90
   7 -10   0    9.80   11.40
  -7 -10   0   -2.50    9.70
   7 -10   0    5.00   10.30
   7 -10   0    6.80   11.30
  -7 -10   0   -8.10    7.60
   7 -10   0   14.50   11.80
  -7 -10   0    1.50    8.30
  -7  10   0    1.00    9.40
  -7  10   0   -6.30    7.60
   7  10   0   -5.10   12.80
  -7  10   0   24.10   15.70
  -7  10   0    3.30    6.70
   7  10   0   -0.90    9.60
   7  10   0   -2.30   11.50
   7  10   0   11.10   11.30
   7  10   0    7.50   10.10
   8 -10   0   46.90   15.10
   8 -10   0   61.09   14.20
   8 -10   0   70.29   15.70
  -8 -10   0   70.09   13.60
   8 -10   0   83.79   17.00
  -8 -10   0   59.09   13.10
  -8 -10   0   69.89   15.80
   8  10   0   58.19   15.40
   8  10   0   72.59   16.60
   8  10   0   67.89   19.70
  -8  10   0   49.00    9.80
  -8  10   0   53.79   14.10
  -8  10   0   64.49   11.50
   8  10   0   50.49   11.70
   8  10   0   71.49   18.10
  -8  10   0   60.59   16.80
   9 -10   0    7.30   13.20
   9 -10   0    1.20   10.90
   9 -10   0   40.30   13.70
  -9 -10   0   13.90    9.70
  -9 -10   0    3.20   11.40
   9 -10   0  -14.90   10.70
  -9 -10   0   15.50    9.40
  -9  10   0   27.60   23.30
   9  10   0   48.60   14.20
   9  10   0   19.80   14.90
  -9  10   0    1.90    9.40
   9  10   0    0.10   11.10
  -9  10   0   -2.10    7.80
   9  10   0  -16.60   14.80
   0 -11   0   -5.30    7.20
   0 -11   0  -10.10    8.10
   0 -11   0   -1.20    8.70
   0 -11   0   11.30   11.70
   0 -11   0   -1.10   10.20
   0  11   0    0.20   10.70
   0  11   0   29.60   16.60
   0  11   0   -4.70   10.20
   0  11   0  -10.00    8.70
   0  11   0    8.40   10.70
   0  11   0    2.60    9.80
   1 -11   0  241.98   23.50
  -1 -11   0  214.48   23.30
   1 -11   0  229.88   22.30
  -1 -11   0  239.88   23.70
   1 -11   0  216.18   23.80
  -1 -11   0  196.88   20.40
   1 -11   0  220.28   23.20
  -1 -11   0  200.18   21.70
   1 -11   0  224.68   29.30
  -1 -11   0  251.57   24.40
  -1 -11   0  233.08   29.40
   1 -11   0  221.88   23.40
  -1  11   0  225.38   23.60
  -1  11   0  201.98   21.80
  -1  11   0  208.88   20.60
   1  11   0  251.37   24.80
   1  11   0  267.57   30.40
   1  11   0  227.08   23.70
   1  11   0  208.28   20.80
  -1  11   0  231.38   23.70
  -1  11   0  198.98   21.70
  -1  11   0  271.37   28.60
   1  11   0  219.88   22.60
   2 -11   0   95.49   21.60
  -2 -11   0  102.99   17.00
  -2 -11   0  135.49   18.50
  -2 -11   0  127.29   19.50
   2 -11   0   96.69   15.30
  -2 -11   0  106.49   18.40
  -2 -11   0  120.39   18.60
   2 -11   0  100.09   15.80
  -2 -11   0   99.99   16.00
   2 -11   0  101.69   16.10
   2 -11   0  116.39   18.60
   2 -11   0  101.69   15.60
  -2  11   0   95.49   15.00
  -2  11   0  108.99   16.40
   2  11   0  119.69   17.70
   2  11   0  112.29   17.40
   2  11   0  106.19   21.80
   2  11   0  111.59   16.50
  -2  11   0  117.29   16.40
  -2  11   0   86.49   20.70
   2  11   0  128.09   18.40
   2  11   0  102.49   16.70
  -2  11   0   89.09   16.60
  -2  11   0  110.59   17.80
  -3 -11   0  704.23   45.20
  -3 -11   0  561.14   43.00
  -3 -11   0  671.93   43.90
   3 -11   0  609.54   43.10
   3 -11   0  568.54   50.29
  -3 -11   0  643.14   48.30
  -3 -11   0  704.93   44.90
   3 -11   0  703.73   45.80
   3 -11   0  584.44   42.80
  -3 -11   0  615.94   50.39
   3 -11   0  649.14   45.40
   3 -11   0  527.75   43.60
  -3  11   0  662.83   42.80
   3  11   0  561.44   42.30
   3  11   0  709.93   50.89
  -3  11   0  675.93   44.10
   3  11   0  724.23   46.00
   3  11   0  673.63   45.30
  -3  11   0  657.93   43.50
  -3  11   0  720.73   44.80
   3  11   0  579.04   44.20
   4 -11   0   -8.70   11.70
  -4 -11   0   10.20   12.40
  -4 -11   0    5.40    9.30
   4 -11   0   -8.80    9.00
   4 -11   0   -4.00    9.20
   4 -11   0  -14.10    8.60
  -4 -11   0   23.70   13.40
   4 -11   0   15.10   10.00
   4 -11   0   18.10   14.40
  -4 -11   0    0.30   10.30
  -4 -11   0    1.30    9.10
   4  11   0   -1.10    7.30
  -4  11   0   -8.40   15.00
   4  11   0    0.70    7.20
   4  11   0   -5.60    9.50
   4  11   0    6.10   10.90
  -4  11   0    4.80    9.40
  -4  11   0   17.30   10.20
  -4  11   0   14.00   10.00
  -4  11   0   -8.00    8.40
   4  11   0   16.30   12.00
   4  11   0   -8.10   11.20
   5 -11   0   27.70   11.90
   5 -11   0    2.70    8.80
  -5 -11   0   17.80   12.50
  -5 -11   0   36.40   13.30
   5 -11   0   40.20   13.70
   5 -11   0   35.00   15.70
  -5 -11   0   29.70   11.40
   5 -11   0   28.80   12.60
  -5 -11   0   26.30   10.50
   5  11   0   16.90   15.10
   5  11   0   13.00   12.70
   5  11   0   54.19   14.80
  -5  11   0   27.10   12.40
   5  11   0   30.20   13.40
  -5  11   0   43.10   13.10
  -5  11   0   29.20   12.70
   5  11   0   29.10   12.30
  -6 -11   0   15.00   11.80
   6 -11   0   10.80   12.90
  -6 -11   0    3.40    9.50
   6 -11   0    8.70   12.60
   6 -11   0   34.10   17.90
  -6 -11   0   -1.00   12.20
   6 -11   0   10.60   14.10
   6 -11   0    1.10   11.10
  -6 -11   0   12.20   10.20
  -6  11   0   44.50   12.90
  -6  11   0   29.40    9.30
   6  11   0   44.00   15.00
   6  11   0    9.90   11.90
  -6  11   0   16.20    9.90
  -6  11   0    5.00   13.60
   6  11   0   29.60   13.10
   6  11   0   -0.70    9.80
  -7 -11   0   12.60   10.10
   7 -11   0   19.60   12.20
  -7 -11   0   18.90    9.80
  -7 -11   0    1.90    8.00
   7 -11   0   10.80   12.40
   7 -11   0   15.70   13.20
  -7 -11   0   21.10   11.80
   7 -11   0    2.70   12.10
   7 -11   0   38.90   12.90
   7  11   0   13.20   13.10
  -7  11   0   47.10   14.10
   7  11   0    9.20   11.90
  -7  11   0   20.10   14.10
  -7  11   0   -0.70   10.00
   7  11   0   27.00   12.10
  -7  11   0   11.90    9.80
   7  11   0    6.30   14.60
   7  11   0   -2.60   11.20
   8 -11   0   20.60   12.30
   8 -11   0   -9.50   10.30
  -8 -11   0   18.60    9.30
   8 -11   0   -1.50   12.10
   8 -11   0   25.30   13.10
  -8 -11   0   -0.10   10.60
  -8 -11   0   22.50   10.40
   8  11   0   11.40   11.40
   8  11   0   37.30   15.60
  -8  11   0   -0.10   13.10
   8  11   0    6.60   12.70
   8  11   0   20.30    9.60
  -8  11   0    7.00    8.60
  -8  11   0   -0.20    9.60
   8  11   0    3.40   15.40
  -8  11   0   19.80    9.30
  -9 -11   0  -10.60   10.00
   9 -11   0   -1.00   13.20
   9 -11   0   15.10   13.10
  -9 -11   0    3.70   10.70
  -9 -11   0  -13.40    8.80
   9 -11   0    8.20   21.20
   9 -11   0    6.70   12.60
  -9  11   0   -5.90   11.10
   9  11   0   -7.60   12.60
  -9  11   0    2.20    7.80
   9  11   0   -2.90   14.40
   9  11   0   15.30   13.90
   9  11   0  -15.80    8.30
   9  11   0    6.50   17.20
   0 -12   0  771.62   51.89
   0 -12   0  873.41   53.39
   0 -12   0  819.42   61.29
   0 -12   0  749.62   51.59
   0 -12   0  843.52   53.09
   0  12   0  820.32   67.79
   0  12   0  815.92   53.09
   0  12   0  818.42   51.99
   0  12   0  762.72   52.89
   0  12   0  851.61   52.69
  -1 -12   0  107.59   21.00
   1 -12   0  124.69   17.50
   1 -12   0   72.29   22.20
   1 -12   0  114.79   19.40
   1 -12   0  101.89   18.10
  -1 -12   0  130.79   19.20
  -1 -12   0  127.49   16.10
  -1 -12   0  151.48   19.80
   1 -12   0   98.49   17.80
   1  12   0  148.59   20.90
   1  12   0   67.49   17.90
  -1  12   0  128.19   18.80
  -1  12   0  149.59   23.70
   1  12   0  140.49   18.40
  -1  12   0  106.09   16.40
   1  12   0  140.69   19.50
   1  12   0  128.29   17.90
   2 -12   0   -1.60   15.70
  -2 -12   0   24.80   16.20
  -2 -12   0   17.80    8.50
  -2 -12   0   46.80   15.90
   2 -12   0   29.40   13.60
  -2 -12   0    5.70   11.90
   2 -12   0   26.30   13.50
   2 -12   0   22.60   10.80
  -2 -12   0   40.90   13.20
   2 -12   0   22.60   12.00
   2 -12   0   21.10   13.10
  -2  12   0   30.10   12.70
   2  12   0   18.60   11.60
  -2  12   0   14.80   10.10
   2  12   0   25.30   11.30
  -2  12   0    9.30   11.10
  -2  12   0   29.20   12.80
  -2  12   0    8.90   13.50
  -2  12   0   26.20   12.10
   2  12   0   36.90   12.90
   2  12   0   25.50   13.40
   3 -12   0   -2.90   11.00
   3 -12   0   -5.20   11.10
  -3 -12   0    4.50   11.00
  -3 -12   0   18.80   16.90
  -3 -12   0   12.40   12.10
  -3 -12   0  -14.60   10.30
   3 -12   0   -0.60    9.90
   3 -12   0  -13.20   13.60
  -3 -12   0   -6.70    9.70
   3 -12   0   -4.90    8.80
   3 -12   0    7.20    8.20
  -3 -12   0    7.40   10.50
   3  12   0   -6.20    6.50
   3  12   0   -4.90   11.40
  -3  12   0  -19.10   13.10
   3  12   0   19.80   12.30
  -3  12   0    8.00   11.00
  -3  12   0   15.70   11.30
  -3  12   0    5.40   10.60
  -3  12   0   -5.40    7.50
   3  12   0   20.20   12.60
   3  12   0   -6.70   11.80
  -4 -12   0  141.09   20.70
   4 -12   0  134.89   18.40
  -4 -12   0  155.98   20.10
  -4 -12   0  130.09   18.50
  -4 -12   0  139.79   22.90
   4 -12   0  140.69   20.40
  -4 -12   0  203.78   25.20
   4 -12   0  151.58   21.30
   4 -12   0  130.69   24.90
   4 -12   0  157.58   21.00
   4  12   0  176.48   26.90
  -4  12   0  143.89   18.60
   4  12   0  145.59   20.60
   4  12   0  122.89   18.10
   4  12   0  125.89   22.40
  -4  12   0  118.99   19.60
  -4  12   0  173.88   19.80
   4  12   0  138.09   24.90
   4  12   0  142.19   26.00
  -4  12   0  135.99   19.70
  -4  12   0  115.19   23.10
  -5 -12   0   67.49   14.10
   5 -12   0   62.59   14.70
   5 -12   0   55.39   15.10
  -5 -12   0   39.50   17.00
  -5 -12   0   42.30   14.30
   5 -12   0   77.59   26.00
  -5 -12   0   34.00   12.80
   5 -12   0   45.80   14.30
  -5  12   0   29.90   12.40
  -5  12   0   56.29   13.00
   5  12   0   76.49   13.20
   5  12   0   27.20   14.70
   5  12   0   51.19   15.00
   5  12   0   42.10   15.60
  -5  12   0   73.29   16.40
  -5  12   0   57.79   12.80
   5  12   0   30.50   17.70
   6 -12   0  110.49   18.10
  -6 -12   0  118.39   17.30
   6 -12   0   83.99   17.00
   6 -12   0  137.99   20.50
  -6 -12   0  133.19   20.50
  -6 -12   0  125.39   19.40
   6 -12   0  106.99   19.80
  -6 -12   0   81.19   17.40
   6 -12   0  132.59   22.70
   6  12   0   88.79   17.30
  -6  12   0   95.59   15.00
   6  12   0  131.09   18.80
   6  12   0   97.69   17.50
   6  12   0  120.79   21.00
   6  12   0  112.79   20.90
  -6  12   0   90.59   17.00
  -6  12   0  103.69   17.40
  -7 -12   0    9.60   12.40
   7 -12   0   31.70   11.90
  -7 -12   0    4.40   11.60
   7 -12   0   -4.50   11.90
  -7 -12   0    1.10   10.10
  -7 -12   0   11.80   11.60
   7 -12   0   20.80   14.80
   7 -12   0   -5.80   10.80
  -7  12   0   16.20   10.50
   7  12   0   15.60   11.30
   7  12   0   51.89   15.50
   7  12   0    5.30   13.60
   7  12   0   -1.20   13.10
   7  12   0    8.50   11.00
  -7  12   0   33.60   13.20
  -7  12   0    8.60   10.50
   8 -12   0   19.90   16.70
   8 -12   0    6.70   12.70
   8 -12   0    9.70   13.00
  -8 -12   0   15.70   13.30
  -8 -12   0    7.50   11.30
   8 -12   0   50.59   14.60
  -8 -12   0   22.40   13.70
   8  12   0    2.20   10.20
  -8  12   0   12.00   11.80
  -8  12   0    6.20    8.40
   8  12   0   11.20   14.20
   8  12   0    9.20   18.30
   8  12   0   36.20   17.80
   8  12   0   30.30   11.70
  -8  12   0   12.40   10.70
   0 -13   0    3.70    9.20
   0 -13   0    5.40   11.40
   0 -13   0  -14.60   12.60
   0 -13   0    0.70    8.10
   0  13   0  -33.70   14.70
   0  13   0   -1.10   10.50
   0  13   0    7.40   10.20
   0  13   0    1.30    8.40
   0  13   0    4.60    8.70
   0  13   0   -4.80   10.90
   1 -13   0   37.70   14.80
  -1 -13   0   44.70   17.20
  -1 -13   0   10.10   13.60
   1 -13   0   48.80   17.00
  -1 -13   0   31.30   11.30
  -1 -13   0   21.90   11.80
  -1 -13   0   58.19   15.10
   1 -13   0   22.30    9.90
  -1  13   0   30.70   12.60
   1  13   0   52.29   14.30
  -1  13   0   22.70   13.10
   1  13   0   54.39   14.90
   1  13   0   38.00   13.30
  -1  13   0   50.49   14.30
  -1  13   0   19.30   11.30
   1  13   0   10.00   17.50
  -2 -13   0   17.10    9.30
  -2 -13   0   -0.40   11.50
   2 -13   0   12.10    9.50
   2 -13   0   15.00   12.30
   2 -13   0    6.30   14.90
  -2 -13   0   25.80   12.70
  -2 -13   0   10.00   15.30
   2 -13   0   13.70   11.70
  -2 -13   0   24.10   20.00
  -2 -13   0   11.40   12.10
  -2  13   0    6.70   10.60
  -2  13   0   -6.80    7.00
  -2  13   0   13.30   11.30
   2  13   0   -4.30    9.80
  -2  13   0   14.40   12.00
   2  13   0   15.20   14.30
  -2  13   0    1.50   10.70
   2  13   0   19.40   14.30
   2  13   0   25.30   13.50
   3 -13   0   42.60   16.60
  -3 -13   0   55.89   19.80
   3 -13   0   46.00   15.70
  -3 -13   0   60.79   12.70
   3 -13   0   44.20   14.40
   3 -13   0   45.20   13.70
   3 -13   0   39.10   11.60
  -3 -13   0   46.50   13.10
  -3 -13   0   44.10   16.50
   3  13   0   49.80   14.70
  -3  13   0   49.90   15.00
  -3  13   0   42.90   13.60
   3  13   0   56.49   15.10
  -3  13   0   41.80   13.60
  -3  13   0   48.80   14.30
   3  13   0   29.80   16.60
   3  13   0   36.70   14.40
  -4 -13   0   -2.80   11.80
   4 -13   0   11.70   11.50
   4 -13   0   30.80   13.40
   4 -13   0    8.80   11.40
   4 -13   0   13.40   15.30
  -4 -13   0    5.80   14.60
   4 -13   0   17.40   13.30
  -4  13   0   28.20   13.90
   4  13   0   20.50   13.70
   4  13   0    1.90   14.00
  -4  13   0    1.90   10.90
   4  13   0   30.30   13.80
  -4  13   0   20.30   12.50
  -4  13   0   17.70   13.00
   4  13   0    8.00   15.40
   5 -13   0  121.59   23.90
   5 -13   0  105.49   21.10
  -5 -13   0  152.78   23.70
   5 -13   0  118.99   19.00
   5 -13   0  119.59   19.90
   5 -13   0  159.88   21.70
  -5 -13   0  128.39   21.30
   5  13   0  147.79   21.80
   5  13   0  132.09   24.70
   5  13   0  109.49   21.20
  -5  13   0  112.99   17.40
  -5  13   0  122.29   17.80
   5  13   0  139.09   23.40
  -5  13   0  157.88   21.30
   5  13   0  142.09   24.90
   6 -13   0   40.10   16.20
   6 -13   0   51.79   16.80
  -6 -13   0   37.90   14.40
   6 -13   0   72.29   21.10
  -6 -13   0   51.79   15.90
  -6 -13   0   52.19   15.70
   6 -13   0   70.79   16.30
   6  13   0   21.80   11.60
   6  13   0   55.29   16.80
  -6  13   0   68.69   15.80
   6  13   0   74.49   17.90
  -6  13   0   56.29   12.90
  -6  13   0  101.39   17.00
   6  13   0   79.79   20.50
   6  13   0   50.79   17.80
   7 -13   0   -7.20   12.80
  -7 -13   0    0.30   13.20
   7 -13   0   30.60   14.50
  -7 -13   0    5.10   10.00
   7 -13   0    3.50   14.00
  -7 -13   0   20.30   12.80
   7 -13   0    3.40   12.20
   7  13   0   22.20   14.60
   7  13   0    5.40   13.10
   7  13   0   -5.70   12.00
  -7  13   0   20.80   11.20
  -7  13   0   14.70   12.30
   7  13   0    0.00   12.70
   7  13   0   -5.80   13.60
   0 -14   0  523.15   43.30
   0 -14   0  545.75   51.49
   0 -14   0  624.54   46.30
   0 -14   0  643.24   46.80
   0 -14   0  595.84   46.70
   0  14   0  610.74   45.40
   0  14   0  637.44   44.60
   0  14   0  727.03   53.89
   1 -14   0  110.79   19.50
  -1 -14   0   84.59   22.60
  -1 -14   0  161.08   20.60
   1 -14   0  129.19   20.70
  -1 -14   0   92.89   19.80
   1 -14   0  105.89   20.40
   1 -14   0   95.79   20.10
   1 -14   0  111.79   24.10
   1  14   0  116.29   20.20
  -1  14   0  117.19   19.40
  -1  14   0   94.99   19.10
   1  14   0  124.09   20.90
  -1  14   0  132.69   19.80
   1  14   0  109.79   20.80
   1  14   0   90.59   17.80
  -2 -14   0    9.30    8.60
   2 -14   0   17.10   12.90
  -2 -14   0   -1.90   14.50
   2 -14   0   27.40   14.00
  -2 -14   0    9.10   12.30
   2 -14   0   -7.40   13.50
   2 -14   0   11.00   16.70
  -2 -14   0    8.40   14.50
   2 -14   0   29.30   13.00
   2  14   0  -15.70   12.30
  -2  14   0    0.90   13.00
  -2  14   0    2.50   11.10
  -2  14   0   15.70   12.90
   2  14   0    2.40    8.00
   2  14   0   45.70   14.80
   2  14   0    5.60   13.40
   3 -14   0   27.40   16.00
   3 -14   0   42.90   15.10
  -3 -14   0   57.79   15.70
   3 -14   0   91.39   18.40
  -3 -14   0   89.39   18.90
   3 -14   0   47.40   13.60
   3 -14   0   67.59   20.50
  -3 -14   0   75.79   20.70
  -3  14   0   70.89   18.10
  -3  14   0   78.79   16.90
   3  14   0   81.29   17.50
  -3  14   0   74.79   17.00
   3  14   0   53.79   14.50
   3  14   0   63.79   17.40
   3  14   0   56.39   14.40
  -4 -14   0   42.30   14.50
   4 -14   0   51.39   17.50
   4 -14   0   50.29   14.80
  -4 -14   0   63.09   20.20
  -4 -14   0   64.39   14.70
   4 -14   0   65.39   17.00
   4 -14   0   46.10   16.20
   4 -14   0   66.29   20.40
  -4  14   0   57.99   15.90
  -4  14   0   67.79   16.50
   4  14   0   58.09   16.10
  -4  14   0   66.89   18.60
   4  14   0   86.99   17.40
   4  14   0   73.49   17.30
   4  14   0   49.80   16.20
   5 -14   0   73.19   18.70
  -5 -14   0   37.00   14.70
   5 -14   0   69.59   19.90
  -5 -14   0   40.40   12.60
   5 -14   0   41.60   16.30
   5 -14   0   44.30   16.30
  -5 -14   0   29.20   15.30
  -5  14   0   52.99   17.00
   5  14   0   28.20   15.80
  -5  14   0   45.50   16.10
   5  14   0   41.20   15.60
   5  14   0   69.09   18.60
   5  14   0   39.20   13.70
  -6 -14   0   31.40   15.80
  -6 -14   0   13.10   12.50
   6 -14   0    3.90   13.90
   6 -14   0    9.40   15.20
  -6 -14   0   22.00   12.60
   6 -14   0   32.20   14.10
   6 -14   0   41.60   17.70
  -6  14   0   42.30   14.80
   6  14   0   42.40   16.10
   6  14   0   21.90   16.80
   6  14   0    7.10   14.10
   7 -14   0   12.10   15.10
   7 -14   0   10.20   14.60
  -7 -14   0   -8.30   10.80
   7 -14   0  -11.90   15.10
   7  14   0   30.90   16.40
  -7  14   0    7.10   11.40
  -7  14   0    2.60   16.20
   0 -15   0    4.30   12.10
   0 -15   0    2.20   12.20
   0 -15   0   11.60   14.20
   0 -15   0   22.20   17.60
   0  15   0   20.80   14.90
   0  15   0   -9.10   21.60
   0  15   0   -5.00   12.00
  -1 -15   0   30.70   15.10
  -1 -15   0   62.49   22.00
   1 -15   0   17.70   11.80
   1 -15   0   25.90   11.60
  -1 -15   0   20.50   12.60
   1 -15   0   65.49   21.50
   1 -15   0   38.80   16.50
   1  15   0   38.60   14.80
   1  15   0   13.20   15.10
  -1  15   0   36.20   13.60
  -1  15   0   31.60   13.10
  -1  15   0   11.90   14.00
   1  15   0   34.30   14.40
   2 -15   0    7.10   13.00
  -2 -15   0    9.50   13.30
   2 -15   0   25.60   19.50
  -2 -15   0   17.50   17.20
  -2 -15   0   16.80   11.10
   2 -15   0   44.40   15.00
   2 -15   0   15.10   13.60
   2  15   0    3.60   11.80
  -2  15   0   15.70   20.70
  -2  15   0    6.00   14.30
   2  15   0   15.40   13.90
  -2  15   0   31.20   13.00
   2  15   0   -9.90   11.30
  -3 -15   0   40.20   16.30
  -3 -15   0   21.30   14.20
   3 -15   0    9.30   13.60
   3 -15   0   19.40   14.40
   3 -15   0    2.40   17.20
  -3 -15   0   17.10   16.00
   3  15   0   23.00   14.80
   3  15   0   22.40   16.00
  -3  15   0   16.20   13.30
  -3  15   0   11.70   13.00
  -4 -15   0   12.20   13.40
  -4 -15   0   27.90   16.30
   4 -15   0    3.20   12.60
   4 -15   0   12.60   14.50
  -4 -15   0    2.20   11.90
   4 -15   0    0.40   15.10
   4  15   0    5.10   14.60
   4  15   0   -8.20   12.70
  -4  15   0    9.00   13.90
  -4  15   0   26.10   11.90
   4  15   0   -8.30   11.80
   5 -15   0   45.80   15.50
  -5 -15   0   54.99   15.90
  -5 -15   0   25.20   15.00
  -5 -15   0   30.00   17.30
   5 -15   0   21.70   15.90
   5 -15   0   48.00   20.10
  -5  15   0   28.90   17.90
  -5  15   0    3.00   14.60
   5  15   0   33.30   16.00
   5  15   0   23.20   17.30
   5  15   0   14.70   15.20
  -5  15   0   20.20   11.90
   0 -16   0   30.30   16.00
   0 -16   0   44.30   19.80
   0 -16   0   36.40   15.70
   0  16   0   20.20   15.00
   0  16   0   11.10   14.20
   0  16   0   23.00   15.10
  -1 -16   0  -17.40   12.40
   1 -16   0  -16.80   13.40
   1 -16   0  -11.50   11.60
  -1 -16   0  -27.90   12.00
   1 -16   0   24.80   13.80
  -1 -16   0   -7.50   14.90
  -1  16   0   28.90   15.00
  -1  16   0   17.50   15.40
   1  16   0   -4.00   11.00
  -1  16   0   18.40   12.10
   1  16   0    5.50   14.30
   1  16   0   17.80   13.90
   2 -16   0    5.30   14.10
   2 -16   0   20.50   15.60
  -2 -16   0   21.40   16.20
   2 -16   0   20.70   17.80
  -2 -16   0  -11.70   14.40
  -2 -16   0   19.70   16.40
  -2  16   0   36.60   12.80
  -2  16   0   35.90   16.70
   2  16   0   21.00   14.30
   2  16   0   -4.20   13.40
  -2  16   0    7.30   12.70
   2  16   0   17.40   11.50
  -3 -16   0    2.50   15.40
   3 -16   0    2.40   14.20
   3 -16   0    5.60   16.40
   3 -16   0  -23.10   12.80
  -3 -16   0    2.50   17.30
  -3 -16   0   16.80   14.90
  -3  16   0  -23.90   12.80
   3  16   0   -9.00   13.70
  -3  16   0   -6.00   12.80
   3  16   0   23.00   14.60
  -3  16   0    5.60   13.30
   3  16   0    7.70   14.70
  -4 -16   0   28.90   18.10
  -4 -16   0    5.40   14.70
   4 -16   0   55.39   19.10
  -4 -16   0   19.80   15.40
   4 -16   0   36.60   18.60
   4 -16   0   44.30   17.20
   4  16   0    9.70   16.70
  -4  16   0   75.19   17.90
   4  16   0   32.70   15.00
  -4  16   0   33.50   13.40
  -4  16   0   15.90   10.70
   0 -17   0   16.40   16.90
   0 -17   0   14.60   14.40
   0  17   0   24.10   14.10
   0  17   0    5.00   15.10
   0  17   0   21.10   14.90
  -1 -17   0   -5.90   18.00
  -1 -17   0  -17.90   14.20
   1 -17   0    3.60   12.60
   1 -17   0   -3.20   17.30
  -1 -17   0   31.40   16.80
   1 -17   0   26.80   17.70
   1  17   0   -4.20   12.70
   1  17   0   15.00   14.90
  -1  17   0   18.10   15.60
  -1  17   0   -8.90   11.70
   1  17   0   38.00   17.70
  -1  17   0   -1.10   13.50
 -12   0   1   16.70   10.50
  12   0  -1  -11.30    9.00
  12   0  -1   -0.30    9.90
  12   0  -1   13.90   11.30
 -11   0   1    4.20    9.30
  11   0  -1  -16.00    9.00
  11   0  -1    1.30    9.60
  11   0  -1   15.60   14.60
  11   0  -1  -25.10   11.80
 -10   0   1   13.30    8.00
  10   0  -1   12.50    9.30
  10   0  -1   15.20    9.20
  10   0  -1   -3.20    8.20
   9   0  -1  -11.50    7.60
  -9   0   1    3.40    5.30
  -9   0   1   -2.00    5.00
  -9   0   1   -7.90    4.20
   9   0  -1    4.70    8.10
   9   0  -1    2.50    7.40
   9   0  -1    6.10    9.30
   8   0  -1   -4.50    6.40
  -8   0   1   -0.90    5.20
   8   0  -1    3.20    7.40
  -8   0   1   -2.70    5.70
  -8   0   1   -4.60    4.40
   8   0  -1   -6.80    7.10
  -8   0   1    0.50    5.20
   8   0  -1   -2.90    7.30
  -7   0   1    0.60    5.20
   7   0  -1    6.10    8.10
  -7   0   1    6.40    5.90
   7   0  -1    3.10    6.50
   7   0  -1    6.50    6.10
  -7   0   1   -7.50    4.80
   7   0  -1   -1.60    5.20
  -7   0   1   13.90    6.30
   6   0  -1    6.90    5.90
   6   0  -1   -1.40    5.20
  -6   0   1    4.10    5.60
   6   0  -1   -9.30    5.90
  -6   0   1   -0.40    4.80
  -6   0   1    3.50    5.60
  -6   0   1    2.10    5.50
   5   0  -1    2.70    5.50
   5   0  -1   -0.10    5.80
  -5   0   1    4.70    5.10
  -5   0   1    0.40    5.00
   5   0  -1   -0.40    5.30
  -5   0   1    5.10    5.50
   5   0  -1    3.90    6.00
  -5   0   1    8.20    5.30
  -4   0   1    2.30    5.00
   4   0  -1    1.60    5.30
   4   0  -1    2.20    5.10
  -4   0   1   -7.30    3.40
   4   0  -1    1.70    4.80
   4   0  -1    1.40    4.70
  -4   0   1   -1.70    4.30
  -4   0   1    1.30    1.80
   3   0  -1   -7.70    4.10
  -3   0   1   -1.80    3.80
   3   0  -1    0.20    4.80
  -3   0   1   -0.60    3.10
   3   0  -1   -2.90    4.60
  -3   0   1   -9.30    4.00
  -3   0   1   -8.10    2.90
   3   0  -1   -4.40    4.60
   2   0  -1    7.20    4.10
   2   0  -1    1.30    4.00
   2   0  -1    2.50    4.10
   2   0  -1    6.50    4.00
  -2   0   1    1.30    3.70
  -2   0   1    1.50    3.70
  -2   0   1    8.20    3.10
  -2   0   1    7.10    3.60
   2   0   1    0.40    2.50
  -2   0  -1    0.80    2.20
   2   0   1    0.00    1.80
   2   0   1   -1.40    2.10
   2   0   1    2.90    2.20
   3   0   1    0.90    3.00
  -3   0  -1    1.60    3.30
   3   0   1   -2.20    2.90
   3   0   1   -1.50    3.40
   3   0   1   -3.80    2.80
   3   0   1   -2.70    2.20
  -4   0  -1   -2.90    2.90
   4   0   1   -0.60    1.90
  -4   0  -1    3.30    3.30
   4   0   1    4.20    3.80
   4   0   1   -8.00    3.80
   4   0   1    4.20    3.40
   5   0   1   -5.50    4.90
   5   0   1   -5.20    5.20
   5   0   1    3.80    4.20
   5   0   1   -1.80    5.40
  -5   0  -1   -2.70    3.60
  -5   0  -1   -5.70    4.50
   6   0   1   -2.10    5.50
  -6   0  -1    4.40    4.60
   6   0   1   -2.40    4.30
  -6   0  -1    6.50    4.60
   6   0   1    6.20    6.30
   6   0   1   -5.60    4.00
   7   0   1    4.70    6.50
   7   0   1   -1.20    7.80
   7   0   1    0.60    5.30
   7   0   1   -9.90    4.90
  -7   0  -1    1.50    4.10
  -7   0  -1   -4.90    5.20
   8   0   1  -11.30    6.20
   8   0   1    0.80    6.80
  -8   0  -1    9.50    6.40
   8   0   1   -1.70    7.10
   8   0   1   -5.90    8.10
  -8   0  -1    5.90    5.40
  -9   0  -1   -6.10    4.80
  -9   0  -1   -0.10    5.20
   9   0   1   -3.70    6.30
   9   0   1    2.70    7.90
   9   0   1    0.00    7.70
   9   0   1    6.90    8.30
  10   0   1    5.10    8.20
  10   0   1   -4.00    8.70
 -10   0  -1   -5.90    5.60
 -10   0  -1    6.20    5.80
  10   0   1   -2.20    7.70
  11   0   1  -14.90   10.70
  11   0   1    2.70   11.60
 -11   0  -1    8.30    6.60
  11   0   1   -1.30    7.00
  11   0   1   -7.80    6.00
  12  -1  -1   23.70   10.80
  12  -1  -1    7.30   12.00
 -12  -1   1   16.30    8.40
  12  -1  -1   23.30   13.30
  12   1  -1   20.30   11.00
  12   1  -1   38.00   13.90
 -12   1   1    2.90    8.20
  12   1  -1   21.80   12.50
  11  -1  -1   37.00   12.00
 -11  -1   1   27.50    9.70
  11  -1  -1   42.00   12.00
  11  -1  -1   29.50   17.10
  11   1  -1   27.90   10.80
 -11   1   1   47.30   11.20
  11   1  -1   39.20   14.60
  11   1  -1   41.10   11.80
 -10  -1   1    8.20    7.90
  10  -1  -1   -7.40    7.90
 -10  -1   1    5.60    4.20
  10  -1  -1   -0.30   11.60
  10  -1  -1    6.50    8.70
  10   1  -1   13.70    9.20
  10   1  -1   21.10    9.90
 -10   1   1   17.60    7.80
  10   1  -1   13.10    9.40
  -9  -1   1   57.89   11.80
   9  -1  -1   56.39   12.50
   9  -1  -1   60.59   14.70
  -9  -1   1   54.09    7.80
  -9  -1   1   65.69    7.90
   9  -1  -1   63.29   13.50
  -9  -1   1   52.59   10.70
   9  -1  -1   62.29   13.00
  -9   1   1   41.70    9.30
  -9   1   1   49.10    7.00
   9   1  -1   66.59   12.50
  -9   1   1   70.69    8.00
   9   1  -1   59.59   13.60
   9   1  -1   40.20   12.00
   9   1  -1   51.39   12.00
  -8  -1   1   69.29   10.70
  -8  -1   1   58.09    8.20
   8  -1  -1   52.89   12.10
   8  -1  -1   51.69   10.50
  -8  -1   1   67.09   10.70
   8  -1  -1   40.60   10.20
  -8  -1   1   55.39    8.10
   8  -1  -1   51.09   12.00
   8   1  -1   43.90   11.70
   8   1  -1   34.10   10.30
   8   1  -1   63.29   11.90
  -8   1   1   43.70    7.30
  -8   1   1   47.90    9.40
  -8   1   1   50.09    7.40
  -8   1   1   71.79   10.20
   8   1  -1   55.59   10.70
   7  -1  -1  108.09   13.20
  -7  -1   1  112.09   12.60
  -7  -1   1  123.19   13.00
   7  -1  -1   95.49   13.10
  -7  -1   1   82.39   10.20
   7  -1  -1  133.29   15.10
  -7  -1   1   81.99    9.80
   7  -1  -1  114.49   13.40
   7   1  -1   95.19   13.00
   7   1  -1  100.29   14.20
  -7   1   1  116.79   12.10
  -7   1   1   95.69   10.10
   7   1  -1  117.69   13.60
   7   1  -1   73.19   11.50
  -7   1   1   91.19   10.30
   6  -1  -1   10.80    6.50
  -6  -1   1   11.80    4.60
   6  -1  -1    3.30    6.40
  -6  -1   1   12.70    6.30
  -6  -1   1    8.20    5.60
  -6  -1   1    7.00    4.80
   6  -1  -1   11.60    6.90
   6  -1  -1    3.40    5.80
   6   1  -1    3.20    6.50
  -6   1   1   10.40    5.20
  -6   1   1    1.30    4.60
  -6   1   1   10.70    6.30
   6   1  -1    2.60    5.70
  -6   1   1   11.20    5.70
   6   1  -1    6.50    6.60
   6   1  -1    4.40    6.90
  -5  -1   1   22.50    6.20
   5  -1  -1   10.00    5.50
  -5  -1   1    7.10    4.60
   5  -1  -1    6.50    5.90
   5  -1  -1    2.20    5.10
  -5  -1   1   16.60    6.00
  -5  -1   1   11.90    5.80
   5  -1  -1    4.90    5.50
   5   1  -1    9.90    5.90
   5   1  -1   12.00    6.20
  -5   1   1   -0.10    5.40
  -5   1   1    9.40    5.40
   5   1  -1   22.70    6.40
   5   1  -1    9.50    6.00
  -5   1   1    7.90    5.30
  -5   1   1    7.70    5.40
  -4  -1   1   86.19    9.40
   4  -1  -1   88.39    9.70
  -4  -1   1   93.59    9.80
   4  -1  -1   91.89    9.90
  -4  -1   1   84.79    9.60
   4  -1  -1   80.79    9.70
   4  -1  -1   82.69    9.50
  -4  -1   1   83.19   10.00
   4   1  -1   87.49   10.10
  -4   1   1   92.09    7.50
   4   1  -1   75.99    9.60
  -4   1   1   85.39    9.40
  -4   1   1   80.19    8.90
   4   1  -1   95.49   10.20
  -4   1   1   93.59    9.80
  -4   1   1   80.29    8.50
   4   1  -1   91.69   10.10
  -3  -1   1  290.27   18.20
   3  -1  -1  235.08   17.60
   3  -1  -1  277.97   18.00
  -3  -1   1  270.87   17.40
  -3  -1   1  294.27   15.40
   3  -1  -1  263.97   17.90
  -3  -1   1  262.27   17.80
  -3  -1   1  265.47   18.10
   3  -1  -1  279.67   18.20
   3   1  -1  266.47   18.30
  -3   1   1  273.47   17.40
  -3   1   1  273.57   17.80
  -3   1   1  276.87   17.30
   3   1  -1  294.87   18.50
  -3   1   1  299.17   16.50
   3   1  -1  257.97   18.60
  -3   1   1  289.67   17.90
   3   1  -1  277.27   18.10
   2  -1  -1   24.20    5.20
  -2  -1   1   30.10    5.10
  -2  -1   1   22.30    3.40
  -2  -1   1   26.10    4.40
   2  -1  -1   20.00    4.90
   2  -1  -1   13.10    4.80
  -2  -1   1   21.10    5.00
   2  -1  -1   17.70    5.00
  -2  -1   1   20.60    5.30
   2   1  -1   26.10    5.50
   2   1  -1   33.90    5.90
  -2   1   1   22.70    5.00
  -2   1   1   20.10    4.00
   2   1  -1   24.70    4.50
  -2   1   1   25.90    4.80
   2   1  -1   18.10    3.20
  -2   1   1   19.20    3.60
   2   1  -1   29.80    5.60
  -2   1   1   19.00    4.80
  -1  -1   1   -2.40    3.10
  -1  -1   1    0.90    2.20
  -1  -1   1    2.50    2.90
  -1  -1   1   -2.70    1.90
   1  -1  -1   -1.40    2.30
   1  -1  -1   -1.30    2.30
  -1  -1   1   -0.50    2.70
   1  -1  -1    1.80    1.90
  -1   1   1   -4.50    2.80
  -1   1   1   -3.10    2.40
  -1   1   1   -0.10    2.70
   1   1  -1   -1.10    1.70
   1   1  -1   -0.90    2.60
  -1   1   1   -1.20    2.50
   1   1  -1    4.30    2.60
  -1   1   1    0.40    2.50
   1  -1   1   16.60    2.50
   1  -1   1   12.50    2.00
   1  -1   1   16.30    2.00
   1  -1   1   21.40    3.20
   1   1   1   11.00    2.10
   1   1   1   16.40    3.90
   1   1   1   17.30    2.40
   1   1   1   19.90    2.90
   2  -1   1 3135.79  163.38
   2  -1   1 3090.59  163.58
  -2  -1  -1 3280.37  163.68
  -2  -1  -1 3357.76  162.88
   2  -1   1 3006.90  163.28
   2  -1   1 3147.98  164.28
   2  -1   1 3090.49  163.58
   2   1   1 3136.79  163.68
  -2   1  -1 3256.77  164.18
   2   1   1 3166.18  163.78
  -2   1  -1 3273.77  163.48
   2   1   1 3011.60  163.48
   2   1   1 3156.48  163.48
  -3  -1  -1 1856.11   92.79
   3  -1   1 1747.43   93.49
   3  -1   1 1756.42   93.79
   3  -1   1 1767.52   93.69
   3  -1   1 1734.43   93.69
  -3  -1  -1 1899.91   92.49
  -3  -1  -1 1830.92   93.59
  -3  -1  -1 1842.32   93.69
   3  -1   1 1710.33   93.39
   3   1   1 1761.32   93.89
   3   1   1 1680.73   93.49
   3   1   1 1771.52   93.59
   3   1   1 1832.32   94.89
  -3   1  -1 1880.41   93.69
  -3   1  -1 1867.01   93.49
  -3   1  -1 1606.04   93.29
   4  -1   1   24.00    5.00
  -4  -1  -1   26.30    4.80
  -4  -1  -1   24.50    3.00
   4  -1   1   25.50    6.20
   4  -1   1   13.60    3.80
   4  -1   1   19.80    4.40
  -4  -1  -1   25.70    3.20
   4  -1   1   23.40    5.10
  -4  -1  -1   18.60    4.40
   4   1   1   22.00    4.90
  -4   1  -1   23.10    3.70
   4   1   1   21.00    2.80
  -4   1  -1   39.50    5.10
   4   1   1   22.30    5.60
   4   1   1   23.50    4.80
   4   1   1   34.60    5.30
  -4   1  -1   19.70    4.30
  -5  -1  -1  443.16   23.60
   5  -1   1  366.96   26.50
   5  -1   1  443.66   26.60
  -5  -1  -1  471.45   26.50
   5  -1   1  511.85   27.50
   5  -1   1  405.16   24.80
   5  -1   1  459.35   26.70
  -5  -1  -1  429.56   26.10
  -5   1  -1  429.96   25.90
   5   1   1  494.55   27.20
   5   1   1  399.16   26.70
   5   1   1  440.26   26.70
   5   1   1  430.46   27.10
  -5   1  -1  437.16   26.20
   6  -1   1  226.68   13.50
   6  -1   1  255.17   18.20
   6  -1   1  238.68   17.10
   6  -1   1  213.88   16.90
  -6  -1  -1  219.98   16.00
  -6  -1  -1  217.78   16.50
   6  -1   1  209.38   16.80
  -6   1  -1  232.58   16.00
   6   1   1  222.38   17.30
   6   1   1  277.17   18.10
   6   1   1  218.28   17.80
   6   1   1  248.28   17.60
  -6   1  -1  235.48   16.10
   7  -1   1  208.08   17.70
   7  -1   1  205.48   19.20
   7  -1   1  186.18   16.00
  -7  -1  -1  184.58   14.90
  -7  -1  -1  180.68   14.30
   7  -1   1  157.68   14.40
   7   1   1  202.08   16.80
   7   1   1  149.19   15.40
  -7   1  -1  168.38   14.50
   7   1   1  161.88   15.20
  -7   1  -1  174.88   14.00
   7   1   1  169.38   15.00
   8  -1   1  183.58   16.70
   8  -1   1  211.28   20.40
  -8  -1  -1  201.88   16.10
   8  -1   1  229.68   19.10
  -8  -1  -1  199.18   16.10
   8  -1   1  216.38   18.10
   8   1   1  200.98   17.80
   8   1   1  246.88   19.40
   8   1   1  226.68   20.80
  -8   1  -1  197.38   16.70
   8   1   1  162.48   16.40
  -8   1  -1  189.88   16.30
  -9  -1  -1    3.30    6.50
   9  -1   1    4.50    7.30
  -9  -1  -1    7.60    6.90
   9  -1   1   -1.10    8.10
   9  -1   1   -2.20    8.40
   9  -1   1   -7.30    7.50
   9   1   1   -4.00    7.60
  -9   1  -1   -6.40    4.70
   9   1   1    6.00    7.80
   9   1   1   -1.80    6.90
   9   1   1   10.70    8.90
  -9   1  -1    0.60    5.30
 -10  -1  -1    3.60    6.00
 -10  -1  -1    8.50    7.90
  10  -1   1    1.80    7.50
  10  -1   1    2.70   11.00
  10  -1   1   -8.00    9.50
 -10   1  -1   12.10    6.70
  10   1   1    2.60    8.50
 -10   1  -1    2.80    6.20
  10   1   1   -8.20    6.20
  10   1   1    5.00   11.60
  11  -1   1    1.20    8.80
  11  -1   1   16.10   12.00
  11  -1   1   11.50    9.30
  11  -1   1   30.70   11.60
  11   1   1   -3.40   12.10
  11   1   1    9.80    8.10
  11   1   1   20.20    9.50
  11   1   1    4.30   11.30
 -11   1  -1   -4.10    6.00
  12  -2  -1   -0.10   11.30
  12  -2  -1    6.10    9.80
  12  -2  -1    7.60   11.90
 -12  -2   1   23.80   10.50
  12   2  -1   16.20   11.80
  12   2  -1   19.20   11.70
 -12   2   1   24.40   10.10
 -11  -2   1   27.70    9.80
  11  -2  -1   29.50   11.40
  11  -2  -1   30.50   13.70
  11  -2  -1   43.60   14.10
  11   2  -1   21.80    9.60
  11   2  -1   32.10   13.80
 -11   2   1   31.50    9.20
  11   2  -1   42.10   13.80
  10  -2  -1   20.40    9.60
  10  -2  -1   14.10   10.70
 -10  -2   1   -0.80    4.30
  10  -2  -1  -20.10    6.50
 -10  -2   1    9.40    4.50
 -10  -2   1    3.80    8.10
  10   2  -1   21.40   15.00
  10   2  -1    0.60   10.10
 -10   2   1    0.50    7.00
  10   2  -1   -1.90    8.00
  10   2  -1   10.40    9.60
   9  -2  -1    6.30    8.10
   9  -2  -1    9.30    9.30
   9  -2  -1    0.20    7.70
   9  -2  -1    1.00    9.10
  -9  -2   1   10.00    5.90
  -9  -2   1    8.30    7.70
  -9  -2   1   12.60    5.90
  -9  -2   1    1.80    7.50
  -9   2   1   13.90    5.80
  -9   2   1    2.80    5.00
   9   2  -1    8.90    8.30
   9   2  -1    3.30    8.90
   9   2  -1    1.90    8.40
   9   2  -1    6.20    9.00
  -9   2   1    5.00    8.30
  -9   2   1   10.80    7.80
   8  -2  -1    7.70    8.20
   8  -2  -1   16.00    8.60
   8  -2  -1   26.00    9.80
  -8  -2   1    9.20    9.40
  -8  -2   1   18.00    7.50
  -8  -2   1   21.00    6.90
  -8  -2   1   18.80    6.30
   8  -2  -1   30.40   11.10
   8   2  -1   37.80    9.70
  -8   2   1   29.10    6.80
   8   2  -1   40.50   11.20
  -8   2   1   29.70    7.90
   8   2  -1   23.30    9.20
  -8   2   1   41.80    7.20
   8   2  -1   26.10   10.90
  -7  -2   1   25.00    7.70
  -7  -2   1   23.70    7.70
   7  -2  -1   19.30    7.30
   7  -2  -1   21.70    8.90
  -7  -2   1   25.00    6.60
   7  -2  -1   11.10    8.30
  -7  -2   1   19.00    7.00
   7  -2  -1   24.70    8.00
   7   2  -1   20.70    8.60
  -7   2   1   17.70    7.40
  -7   2   1   31.00    7.60
  -7   2   1   21.50    6.60
  -7   2   1   23.20    3.60
   7   2  -1   18.00    7.80
   7   2  -1   16.00    7.50
   7   2  -1   22.40    8.30
  -7   2   1   22.60    6.10
   6  -2  -1  795.12   50.79
  -6  -2   1  869.71   50.39
  -6  -2   1  912.71   50.69
   6  -2  -1  803.12   50.69
   6  -2  -1  937.01   51.49
   6  -2  -1  944.81   51.69
  -6  -2   1  886.11   49.30
  -6  -2   1  889.51   49.20
  -6   2   1  905.61   49.00
  -6   2   1  869.51   50.19
   6   2  -1  946.61   51.79
   6   2  -1  762.62   50.79
   6   2  -1 1004.00   55.09
  -6   2   1  902.41   49.00
  -6   2   1  880.71   50.29
  -6   2   1  814.92   47.50
   6   2  -1  782.22   50.89
  -5  -2   1   85.59    9.90
  -5  -2   1   83.19    9.10
   5  -2  -1   79.39   10.20
  -5  -2   1   76.29    9.90
  -5  -2   1   86.29    9.40
   5  -2  -1   71.99    9.80
   5  -2  -1   54.79    9.10
   5  -2  -1   72.09    9.80
  -5   2   1   79.49    9.40
  -5   2   1   64.29    9.10
   5   2  -1   89.39   11.00
   5   2  -1   59.19    9.60
  -5   2   1   66.59    8.00
  -5   2   1   70.89    8.80
  -5   2   1   71.29    8.60
   5   2  -1   54.89    9.30
   5   2  -1   58.59    9.30
   4  -2  -1    1.80    3.70
  -4  -2   1   -3.80    4.50
  -4  -2   1  -10.30    4.00
  -4  -2   1    1.60    2.80
  -4  -2   1    2.40    5.30
   4  -2  -1    4.30    4.80
   4  -2  -1    4.40    5.40
  -4  -2   1   -5.00    4.70
   4  -2  -1   -4.90    5.20
   4  -2  -1    1.40    5.40
  -4   2   1    3.90    5.10
  -4   2   1   -5.40    4.60
   4   2  -1   -3.30    5.40
   4   2  -1    1.70    2.60
  -4   2   1   -0.70    5.20
   4   2  -1    0.70    5.30
  -4   2   1   -5.80    4.10
   4   2  -1    3.40    5.20
  -4   2   1   -3.50    4.40
   3  -2  -1 8660.33  426.46
   3  -2  -1 7788.62  425.16
  -3  -2   1 8517.25  425.36
   3  -2  -1 7847.02  425.16
  -3  -2   1 8598.24  425.06
   3  -2  -1 7824.72  425.16
   3   2  -1 8098.29  425.36
  -3   2   1 8671.13  424.96
   3   2  -1 7658.53  425.16
   3   2  -1 8078.49  425.46
  -3   2   1 8722.33  425.36
   1  -2  -1 4704.53  230.08
   1  -2  -1 4238.88  229.88
   1  -2  -1 4339.47  230.08
   1  -2  -1 4477.55  229.98
   1  -2  -1 4635.84  230.08
   1  -2  -1 4516.05  230.68
  -1  -2   1 3944.91  230.08
  -1  -2   1 4459.55  229.98
   1   2  -1 4456.05  229.98
  -1   2   1 3953.80  229.78
   1   2  -1 4693.33  230.08
  -1   2   1 4604.34  230.28
   1   2  -1 4790.02  230.18
   1   2  -1 4378.86  229.88
   0  -2   1  400.56   23.00
   0  -2   1  408.36   22.20
   0  -2   1  423.06   22.30
   0  -2  -1  342.47   22.80
   0   2   1  378.76   22.20
   0   2   1  424.56   22.30
   0   2   1  367.76   22.20
  -1  -2  -1  863.81   48.00
  -1  -2  -1  931.71   47.40
   1  -2   1  822.72   47.30
   1  -2   1  899.21   47.20
  -1  -2  -1  858.81   47.20
   1  -2   1  880.41   47.30
  -1  -2  -1  857.91   48.10
   1  -2   1  887.41   48.70
   1  -2   1  922.51   47.20
   1  -2   1  917.61   47.20
   1   2   1  882.11   48.30
   1   2   1  871.01   47.40
   1   2   1  806.12   47.20
   1   2   1  917.01   48.20
   1   2   1  940.81   47.40
   1   2   1  859.81   47.40
  -1   2  -1  902.41   47.10
  -1   2  -1  904.51   47.20
  -1   2  -1  931.71   47.10
   2  -2   1 2270.97  126.09
  -2  -2  -1 2565.44  126.59
   2  -2   1 2386.56  126.29
   2  -2   1 2375.36  126.39
   2  -2   1 2375.56  127.59
  -2  -2  -1 2579.54  126.19
  -2  -2  -1 2492.85  125.99
  -2  -2  -1 2413.06  126.49
   2   2   1 2589.54  126.69
   2   2   1 2303.37  126.49
   2   2   1 2303.47  126.59
  -2   2  -1 2445.36  125.69
  -2   2  -1 2484.15  126.29
  -2   2  -1 2508.75  126.29
   2   2   1 2364.26  126.89
  -2   2  -1 2477.05  127.49
   2   2   1 2300.67  126.49
  -2   2  -1 2491.05  125.69
   2   2   1 2357.26  127.99
   3  -2   1  252.87   17.60
  -3  -2  -1  275.27   16.00
   3  -2   1  272.27   16.90
  -3  -2  -1  299.57   16.90
   3  -2   1  241.18   16.80
   3  -2   1  263.37   16.80
  -3  -2  -1  290.17   16.00
   3  -2   1  254.07   17.40
  -3  -2  -1  265.67   16.70
   3   2   1  254.57   16.80
  -3   2  -1  266.07   16.70
  -3   2  -1  263.47   15.30
   3   2   1  273.17   17.10
   3   2   1  274.87   16.40
  -3   2  -1  286.27   17.40
   3   2   1  292.27   17.10
  -3   2  -1  284.47   15.40
  -3   2  -1  279.37   16.50
   3   2   1  232.88   16.80
   4  -2   1  437.46   29.10
   4  -2   1  494.65   29.00
  -4  -2  -1  520.65   27.70
  -4  -2  -1  515.15   27.60
   4  -2   1  491.05   29.00
  -4  -2  -1  514.05   28.90
  -4  -2  -1  524.95   29.00
   4  -2   1  513.45   29.30
   4  -2   1  441.86   28.80
   4   2   1  478.95   29.50
   4   2   1  493.85   27.70
  -4   2  -1  502.15   26.90
  -4   2  -1  529.75   29.10
  -4   2  -1  510.75   28.60
  -4   2  -1  510.85   26.90
   4   2   1  475.95   29.30
  -4   2  -1  503.25   28.60
   4   2   1  518.35   29.50
   4   2   1  508.35   29.40
  -5  -2  -1  341.67   19.30
  -5  -2  -1  356.46   21.40
  -5  -2  -1  315.67   21.10
   5  -2   1  329.17   21.60
   5  -2   1  346.87   22.20
   5  -2   1  322.27   21.70
   5  -2   1  292.97   20.80
  -5  -2  -1  339.27   19.30
   5   2   1  348.57   22.00
  -5   2  -1  337.87   18.30
  -5   2  -1  342.97   20.50
   5   2   1  393.66   22.60
   5   2   1  345.27   24.10
  -5   2  -1  331.17   21.10
   5   2   1  317.97   22.20
  -5   2  -1  333.47   21.20
  -6  -2  -1  295.37   20.00
   6  -2   1  319.57   21.00
  -6  -2  -1  291.57   16.50
  -6  -2  -1  312.47   19.70
   6  -2   1  295.67   18.70
   6  -2   1  283.57   20.20
   6  -2   1  274.97   20.10
   6  -2   1  296.37   20.20
  -6  -2  -1  282.57   16.40
  -6   2  -1  271.07   18.90
   6   2   1  322.17   22.00
  -6   2  -1  274.37   17.80
   6   2   1  319.17   21.60
  -6   2  -1  317.17   19.70
   6   2   1  239.28   20.00
   6   2   1  278.27   20.50
  -7  -2  -1   11.70    5.30
   7  -2   1   17.70    6.60
   7  -2   1   15.20    7.10
   7  -2   1    4.60    6.50
  -7  -2  -1   16.30    5.60
   7  -2   1   19.90    7.20
   7   2   1   10.70    6.30
   7   2   1    5.10    6.00
  -7   2  -1   12.20    5.20
   7   2   1   15.70    8.30
   8  -2   1  113.29   15.30
  -8  -2  -1   94.99   11.80
   8  -2   1  106.59   14.80
  -8  -2  -1   85.09   11.10
   8  -2   1   74.19   11.50
   8  -2   1   81.09   12.00
   8   2   1   84.29   13.40
   8   2   1   81.69   12.20
  -8   2  -1   81.29   10.40
  -8   2  -1   92.49   10.50
   8   2   1  125.99   15.70
   8   2   1   65.89   11.40
   9  -2   1   11.10    8.10
   9  -2   1   -3.00    6.30
   9  -2   1   19.40    8.50
   9  -2   1   -6.60    9.10
  -9  -2  -1   -6.10    5.20
  -9  -2  -1   -2.30    6.80
  -9   2  -1    2.40    4.90
   9   2   1   -1.20    7.10
   9   2   1    8.30    7.90
  -9   2  -1   10.50    5.30
   9   2   1   10.10   10.00
   9   2   1   10.70    7.80
  10  -2   1   14.10   11.30
  10  -2   1   -3.30    5.90
 -10  -2  -1    2.30    6.80
  10  -2   1   -1.50    8.60
 -10  -2  -1   -3.30    7.20
 -10   2  -1   -7.00    7.10
  10   2   1   12.60    9.60
  10   2   1    5.30   12.10
 -10   2  -1    6.00    5.40
  10   2   1  -12.50    7.00
  10   2   1  -14.90   11.10
  11  -2   1   23.60   10.70
 -11  -2  -1   23.90    7.40
  11  -2   1   56.49   16.40
  11  -2   1   37.80   10.80
  11  -2   1   38.80   12.90
  11   2   1   54.39   12.40
 -11   2  -1   33.50    7.40
  11   2   1   15.10    8.80
  11   2   1   34.20   12.60
  11  -3  -1   55.89   13.70
  11  -3  -1   61.29   13.30
 -11  -3   1   83.69   14.10
  11  -3  -1   77.19   18.00
  11   3  -1   48.10   14.60
  11   3  -1   56.69   14.80
 -11   3   1   67.99   12.50
  11   3  -1   82.49   15.90
  10  -3  -1   31.70   13.20
 -10  -3   1   25.70    6.30
  10  -3  -1   15.20   10.10
 -10  -3   1   15.00    8.60
  10  -3  -1   46.90   11.50
  10  -3  -1   38.00   12.30
 -10  -3   1   28.50    5.80
  10   3  -1   13.90    9.10
  10   3  -1   11.50   10.60
 -10   3   1   33.30    9.80
  10   3  -1   52.19   14.00
  10   3  -1   35.20   13.20
   9  -3  -1  151.48   19.90
  -9  -3   1  159.28   14.00
  -9  -3   1  165.18   17.40
   9  -3  -1  229.58   26.30
  -9  -3   1  150.58   17.20
   9  -3  -1  156.08   19.00
   9  -3  -1  194.78   21.20
  -9  -3   1  191.68   15.10
   9  -3  -1  165.78   18.60
   9   3  -1  211.98   20.90
  -9   3   1  183.88   17.20
   9   3  -1  173.08   18.50
  -9   3   1  164.68   13.00
   9   3  -1  171.78   20.10
  -9   3   1  147.59   13.10
   9   3  -1  176.38   20.50
   8  -3  -1  516.85   36.30
   8  -3  -1  561.44   37.70
  -8  -3   1  580.74   33.00
  -8  -3   1  518.85   35.10
   8  -3  -1  535.05   36.20
  -8  -3   1  536.55   35.40
   8  -3  -1  538.35   37.20
  -8  -3   1  559.04   33.00
  -8   3   1  519.15   34.30
  -8   3   1  542.35   32.00
  -8   3   1  483.95   30.30
   8   3  -1  572.14   36.70
   8   3  -1  596.34   38.30
  -8   3   1  527.25   32.00
   8   3  -1  503.15   36.50
   8   3  -1  527.35   37.40
  -8   3   1  537.75   34.90
   7  -3  -1   49.00   10.00
  -7  -3   1   56.89   10.00
   7  -3  -1   64.59   11.40
  -7  -3   1   60.29    9.20
   7  -3  -1   50.29   10.60
   7  -3  -1   53.09   10.80
  -7  -3   1   56.59   10.00
  -7  -3   1   53.79    8.30
  -7   3   1   47.70    6.70
   7   3  -1   60.99   10.90
  -7   3   1   70.19    9.10
  -7   3   1   60.99    8.40
  -7   3   1   49.60    9.30
  -7   3   1   68.29   10.50
   7   3  -1   54.99   11.20
   7   3  -1   44.50   11.10
   7   3  -1   65.39   11.50
  -6  -3   1   44.50    9.10
   6  -3  -1   45.40    9.60
  -6  -3   1   54.89    9.40
  -6  -3   1   49.99    8.20
   6  -3  -1   50.09    9.60
   6  -3  -1   59.89   12.70
  -6  -3   1   43.40    8.60
   6  -3  -1   40.90    9.30
   6   3  -1   41.00    9.60
  -6   3   1   48.70    7.50
  -6   3   1   49.10    8.10
   6   3  -1   55.99   12.20
   6   3  -1   48.90    9.80
  -6   3   1   43.70    9.30
   6   3  -1   40.00    9.50
  -6   3   1   49.80    7.90
  -6   3   1   55.49    8.90
   5  -3  -1   18.80    6.00
  -5  -3   1   28.60    8.20
   5  -3  -1   12.20   15.10
   5  -3  -1   14.20    6.40
  -5  -3   1   19.70    6.70
   5  -3  -1   20.90    6.70
   5  -3  -1   20.00    6.90
   5  -3  -1   17.00    5.60
  -5  -3   1   16.00    5.80
  -5  -3   1    9.30    5.40
  -5   3   1   10.00    5.10
   5   3  -1   16.70    7.10
   5   3  -1   11.90    6.30
   5   3  -1    4.10    5.90
  -5   3   1    9.80    6.00
  -5   3   1   18.70    5.60
   5   3  -1   13.90    3.60
  -4  -3   1  492.65   28.50
  -4  -3   1  517.85   27.80
  -4  -3   1  470.25   29.00
   4  -3  -1  413.26   28.50
   4  -3  -1  403.66   28.50
  -4  -3   1  503.35   29.30
   4  -3  -1  460.55   28.90
   4  -3  -1  495.25   29.30
   4  -3  -1  432.16   28.80
  -4  -3   1  478.05   28.60
   4  -3  -1  471.35   30.90
   4   3  -1  459.25   27.10
  -4   3   1  469.25   28.30
  -4   3   1  515.95   29.90
   4   3  -1  480.75   29.60
  -4   3   1  467.45   28.30
   4   3  -1  438.36   29.20
  -4   3   1  448.46   28.40
   4   3  -1  473.35   29.20
  -4   3   1  475.75   28.20
  -3  -3   1    3.00    5.60
   3  -3  -1    5.50    5.70
   3  -3  -1    4.00    5.30
   3  -3  -1   14.70    7.50
   3  -3  -1    4.90    5.90
  -3  -3   1   15.00    4.70
   3  -3  -1    0.50    5.10
  -3  -3   1    9.30    6.10
  -3  -3   1   15.50    5.80
   3  -3  -1    6.90    6.10
  -3  -3   1   16.20    5.50
   3   3  -1    9.60    4.80
   3   3  -1    1.90    5.50
   3   3  -1    0.60    5.90
  -3   3   1   13.90    5.40
  -3   3   1   -4.90    5.10
  -3   3   1    6.80    5.40
  -3   3   1    1.50    5.30
   3   3  -1    5.20    5.80
   3   3  -1    9.10    4.90
  -3   3   1   15.50    5.60
   2  -3  -1 2545.95  128.39
  -2  -3   1 2407.56  128.29
  -2  -3   1 2445.36  128.39
   2  -3  -1 2266.97  128.19
  -2  -3   1 2461.25  128.49
  -2  -3   1 2484.95  128.29
   2  -3  -1 2417.86  128.29
   2  -3  -1 2447.16  128.69
   2  -3  -1 2220.48  128.19
  -2  -3   1 2414.16  128.19
   2  -3  -1 2314.47  129.09
  -2   3   1 2515.55  128.19
   2   3  -1 2219.58  128.19
   2   3  -1 2312.47  128.39
   2   3  -1 2527.55  128.59
  -2   3   1 2419.46  128.69
   2   3  -1 2535.95  128.49
   2   3  -1 2550.64  128.69
  -2   3   1 2499.45  128.29
  -2   3   1 2577.44  128.39
  -2   3   1 2415.76  128.19
   2   3  -1 2599.24  128.69
  -2   3   1 2450.05  129.09
   1  -3  -1 2315.67  118.19
  -1  -3   1 2229.08  117.49
   1  -3  -1 2332.77  118.09
   1  -3  -1 2211.28  117.89
  -1  -3   1 2204.68  117.89
   1  -3  -1 2138.19  117.99
  -1  -3   1 2091.49  117.89
  -1  -3   1 2334.47  118.99
   1  -3  -1 2186.88  117.89
   1  -3  -1 2092.59  118.99
  -1  -3   1 2307.67  118.09
  -1  -3   1 2290.87  117.99
  -1   3   1 2255.97  118.19
   1   3  -1 2361.06  117.69
   1   3  -1 2222.98  117.99
  -1   3   1 2255.97  117.99
   1   3  -1 2310.57  117.99
   1   3  -1 2303.67  118.89
   1   3  -1 2238.58  117.79
   1   3  -1 2095.29  117.89
  -1   3   1 2275.67  117.99
  -1   3   1 2373.26  118.19
  -1   3   1 2167.48  117.79
  -1   3   1 2242.68  119.09
   0  -3   1 2780.92  150.28
   0  -3   1 2918.61  149.69
   0  -3   1 2584.74  150.08
   0  -3  -1 2903.71  150.38
   0  -3  -1 2774.52  151.48
   0  -3  -1 2869.91  150.48
   0  -3   1 3076.99  150.58
   0  -3  -1 2945.31  150.38
   0  -3  -1 2983.40  150.78
   0  -3   1 2704.03  151.48
   0  -3  -1 2902.81  150.28
   0  -3   1 2881.01  150.38
   0   3  -1 2856.31  150.28
   0   3   1 2981.60  150.48
   0   3  -1 2988.10  149.69
   0   3  -1 2928.61  151.58
   0   3  -1 2881.61  150.28
   0   3  -1 2921.61  150.38
   0   3   1 2902.21  150.38
   0   3   1 2825.02  150.68
   0   3   1 2773.02  150.38
   0   3   1 2953.00  151.58
   0   3  -1 2916.11  150.28
   1  -3   1  189.38   15.60
  -1  -3  -1  181.08   12.40
  -1  -3  -1  176.08   14.10
   1  -3   1  157.18   12.60
   1  -3   1  155.98   12.50
  -1  -3  -1  180.98   12.80
   1  -3   1  185.98   12.80
  -1  -3  -1  191.68   12.80
   1  -3   1  156.08   12.50
  -1  -3  -1  188.38   13.00
   1  -3   1  174.38   12.00
  -1  -3  -1  195.08   14.00
   1   3   1  168.08   12.80
   1   3   1  200.88   14.50
   1   3   1  156.78   12.80
  -1   3  -1  170.58   12.50
  -1   3  -1  170.68   14.80
  -1   3  -1  180.88   12.30
  -1   3  -1  175.88   12.80
  -1   3  -1  175.88   12.00
   1   3   1  191.58   13.50
   1   3   1  154.58   12.70
   1   3   1  184.48   12.90
  -1   3  -1  184.88   12.50
   2  -3   1  342.97   22.10
  -2  -3  -1  374.66   23.30
  -2  -3  -1  378.96   22.40
   2  -3   1  349.47   24.00
   2  -3   1  359.86   22.20
  -2  -3  -1  369.26   21.90
   2  -3   1  395.86   22.80
  -2  -3  -1  395.06   22.40
  -2  -3  -1  371.06   21.80
  -2  -3  -1  396.76   24.10
   2  -3   1  337.27   22.20
   2  -3   1  396.06   22.20
   2   3   1  348.67   22.30
  -2   3  -1  385.76   23.90
   2   3   1  353.56   22.50
   2   3   1  425.66   22.70
  -2   3  -1  363.06   21.90
  -2   3  -1  352.86   21.60
   2   3   1  396.86   23.70
  -2   3  -1  386.76   21.70
  -2   3  -1  385.76   22.20
   2   3   1  355.06   22.30
   2   3   1  330.77   24.00
   3  -3   1  964.60   52.49
  -3  -3  -1  918.61   51.09
   3  -3   1  870.41   50.99
   3  -3   1  890.51   52.49
   3  -3   1  975.20   51.29
  -3  -3  -1  947.61   50.39
   3  -3   1  920.01   51.19
  -3  -3  -1  937.31   51.19
  -3  -3  -1  926.41   50.49
   3   3   1  814.72   51.19
  -3   3  -1  931.71   50.89
  -3   3  -1  959.10   50.09
   3   3   1  933.41   51.39
  -3   3  -1  970.90   50.89
  -3   3  -1  898.31   52.09
   3   3   1 1000.80   53.99
  -3   3  -1  950.30   49.99
   3   3   1  926.71   51.49
   3   3   1 1019.80   51.89
   3   3   1  934.41   51.39
  -4  -3  -1   50.89    7.20
  -4  -3  -1   49.10    6.40
  -4  -3  -1   62.69    8.10
   4  -3   1   57.59    8.70
   4  -3   1   66.69    7.80
   4  -3   1   49.10    7.00
   4  -3   1   52.59    8.00
   4  -3   1   46.70    7.00
  -4  -3  -1   61.19    6.80
   4   3   1   33.90    7.40
   4   3   1   43.90    7.40
  -4   3  -1   54.69    6.00
  -4   3  -1   48.70    5.50
   4   3   1   48.40    8.40
  -4   3  -1   50.89    6.80
   4   3   1   47.40    7.10
   4   3   1   54.79    7.70
  -4   3  -1   50.89    6.70
   5  -3   1   74.69   10.20
  -5  -3  -1   89.29   10.00
   5  -3   1   92.89   11.00
  -5  -3  -1   98.29    8.30
  -5  -3  -1   97.29   11.20
   5  -3   1   97.39   10.20
   5  -3   1   96.99   10.20
   5  -3   1   98.89   10.60
  -5  -3  -1  113.89    8.70
  -5   3  -1   89.59    7.40
  -5   3  -1   96.69   10.10
  -5   3  -1   86.19    9.10
  -5   3  -1  103.49    9.80
   5   3   1   89.69   10.70
   5   3   1  121.89    9.20
   5   3   1  115.59   12.30
  -5   3  -1  100.59    7.30
   5   3   1  125.69   11.40
   5   3   1   91.19   10.80
  -6  -3  -1   62.69    8.90
  -6  -3  -1   63.59    7.10
  -6  -3  -1   77.89    9.80
   6  -3   1   75.29   11.30
   6  -3   1   60.09   10.30
   6  -3   1   80.19   10.10
   6  -3   1   67.99   10.50
   6  -3   1   59.19    8.90
   6   3   1   94.19   11.60
   6   3   1   62.29   10.00
  -6   3  -1   69.79    9.00
  -6   3  -1   86.69    8.90
  -6   3  -1   66.79    8.20
   7  -3   1  242.88   19.80
   7  -3   1  264.47   20.50
  -7  -3  -1  271.37   15.60
  -7  -3  -1  253.07   20.10
  -7  -3  -1  266.37   15.50
   7  -3   1  270.47   20.70
  -7  -3  -1  298.17   20.00
   7  -3   1  244.08   18.10
  -7   3  -1  253.27   17.70
   7   3   1  303.17   21.10
  -7   3  -1  238.48   19.00
   7   3   1  293.57   23.00
  -7   3  -1  261.17   19.80
   7   3   1  331.67   22.90
   7   3   1  285.97   21.60
   8  -3   1  283.07   23.60
  -8  -3  -1  281.67   21.30
   8  -3   1  278.77   22.00
  -8  -3  -1  288.87   22.20
   8  -3   1  255.37   23.50
   8  -3   1  364.56   26.10
  -8   3  -1  306.37   21.00
   8   3   1  300.67   23.90
  -8   3  -1  296.67   21.80
   8   3   1  352.06   26.80
   8   3   1  299.77   24.40
   8   3   1  274.27   24.50
  -9  -3  -1   10.50    6.80
   9  -3   1   11.70    8.00
   9  -3   1   13.50    7.50
   9  -3   1    9.90    9.00
   9  -3   1   12.30    7.40
   9   3   1   17.10    9.70
   9   3   1   16.00    9.40
   9   3   1   16.30    8.00
  -9   3  -1   15.10    6.00
  -9   3  -1   24.40    9.10
   9   3   1   17.70    7.20
 -10  -3  -1   -2.40    5.90
  10  -3   1    5.90   10.00
  10  -3   1   14.70    8.90
  10  -3   1   19.40   11.40
  10  -3   1   -7.60    7.60
 -10   3  -1   14.40    7.40
  10   3   1   -1.40    6.70
  10   3   1  -11.50    6.20
  10   3   1    1.50   10.00
 -10   3  -1    5.70    7.40
  10   3   1   -2.90   13.50
  11  -3   1   22.70   11.20
  11  -3   1    0.00    9.00
 -11  -3  -1   16.20    8.30
  11  -3   1   23.90   12.60
  11   3   1   23.20   14.10
  11   3   1   11.10   11.00
  11   3   1    7.40    8.20
  11   3   1   38.90   16.20
 -11   3  -1   12.90    5.70
  11  -4  -1   -2.80    8.60
  11  -4  -1  -21.10    9.50
  11  -4  -1   10.90   12.00
  11   4  -1   20.90   13.00
 -11   4   1   20.10   10.20
  11   4  -1    3.30   10.70
 -10  -4   1   44.50   10.80
 -10  -4   1   42.70    7.40
  10  -4  -1   50.29   16.40
 -10  -4   1   43.10    7.30
  10  -4  -1   43.80   14.70
  10  -4  -1   46.20   12.00
  10  -4  -1   56.29   12.90
  10   4  -1   63.99   13.90
 -10   4   1   40.30    5.50
  10   4  -1   47.30   11.60
 -10   4   1   49.99    5.60
  10   4  -1   32.70   11.70
  -9  -4   1   13.70    9.20
   9  -4  -1   14.80   13.50
  -9  -4   1    3.60    6.10
   9  -4  -1   -0.20   10.10
  -9  -4   1    5.60    8.70
   9  -4  -1   22.90    9.20
   9  -4  -1   13.30    9.80
   9  -4  -1   -2.20    8.50
   9   4  -1   16.20   11.10
   9   4  -1   -8.50   10.80
  -9   4   1    5.50    5.60
   9   4  -1  -10.50    8.50
  -9   4   1   11.80    5.90
  -9   4   1   16.20    8.40
   9   4  -1    1.50    7.40
  -9   4   1    0.00    8.00
  -9   4   1   15.10    4.70
   8  -4  -1  141.59   18.10
   8  -4  -1  152.98   17.70
   8  -4  -1  166.48   19.80
  -8  -4   1  147.29   17.20
  -8  -4   1  131.29   16.20
   8  -4  -1  130.99   17.50
  -8  -4   1  148.29   14.40
   8   4  -1  135.89   18.50
  -8   4   1  115.29   12.70
  -8   4   1  132.99   15.70
  -8   4   1  125.09   12.30
  -8   4   1  145.69   15.60
  -8   4   1  137.59   13.30
   8   4  -1  156.28   18.90
   8   4  -1  153.38   18.90
   8   4  -1  136.29   17.70
   7  -4  -1   10.60    8.10
  -7  -4   1    2.80    6.60
  -7  -4   1   -1.80    6.20
   7  -4  -1   22.80   11.60
  -7  -4   1   11.70    7.70
   7  -4  -1   14.70    7.80
   7  -4  -1    9.00    7.60
   7  -4  -1   20.60    8.10
   7   4  -1   15.50    9.50
  -7   4   1   -0.30    5.80
   7   4  -1   -5.30    7.30
   7   4  -1    5.60    8.20
  -7   4   1   15.40    6.70
  -7   4   1   25.50    8.10
  -7   4   1   11.80    6.60
   7   4  -1   13.90    8.40
  -7   4   1   19.50    6.40
  -6  -4   1  527.95   27.60
   6  -4  -1  470.75   31.40
   6  -4  -1  401.16   30.80
   6  -4  -1  530.15   35.00
  -6  -4   1  450.05   30.60
   6  -4  -1  495.15   31.90
  -6  -4   1  469.65   29.40
   6  -4  -1  384.56   30.50
  -6  -4   1  462.25   30.70
   6  -4  -1  419.26   30.10
  -6  -4   1  458.55   29.70
   6   4  -1  473.95   27.40
   6   4  -1  410.16   31.10
  -6   4   1  508.65   31.30
   6   4  -1  558.54   33.10
   6   4  -1  501.55   32.20
  -6   4   1  472.15   29.10
  -6   4   1  467.75   29.40
  -6   4   1  469.85   30.20
   6   4  -1  422.86   31.60
  -6   4   1  495.45   30.90
   5  -4  -1    0.80    6.70
  -5  -4   1    7.10    6.30
  -5  -4   1   -9.80    4.50
   5  -4  -1   -3.20    5.50
  -5  -4   1    0.00    5.40
   5  -4  -1    1.20    7.40
  -5  -4   1    2.50    5.90
   5  -4  -1    7.60    6.10
   5  -4  -1   -3.50    5.40
  -5  -4   1   11.50    6.20
   5  -4  -1    7.50    6.40
  -5   4   1   -8.00    5.70
   5   4  -1   -1.80    6.40
   5   4  -1    1.10    6.20
  -5   4   1    2.30    6.00
  -5   4   1    4.50    5.00
   5   4  -1   -0.70    5.80
  -5   4   1  -11.70    7.70
  -5   4   1    1.40    5.10
   5   4  -1   -0.90    3.80
   5   4  -1    2.50    6.80
  -4  -4   1   77.89   11.00
  -4  -4   1   66.39    8.80
   4  -4  -1   65.79    9.80
  -4  -4   1   81.19    9.60
  -4  -4   1   65.19    9.90
   4  -4  -1   98.49   12.70
   4  -4  -1   64.59    9.70
   4  -4  -1   91.69   13.00
   4  -4  -1   77.09   10.30
   4  -4  -1   58.39    9.60
  -4   4   1   65.29    9.60
  -4   4   1   74.09    9.30
   4   4  -1   61.29    9.30
   4   4  -1   85.69   10.70
   4   4  -1   92.49   11.20
  -4   4   1   65.39    9.50
  -4   4   1   78.49    9.80
   4   4  -1   54.39    9.60
   3  -4  -1 1427.06   77.29
   3  -4  -1 1347.17   76.99
  -3  -4   1 1432.26   77.19
  -3  -4   1 1413.86   77.19
  -3  -4   1 1441.26   76.99
   3  -4  -1 1496.05   78.09
   3  -4  -1 1442.96   77.29
  -3  -4   1 1460.85   76.99
   3  -4  -1 1259.87   76.99
  -3  -4   1 1416.56   77.19
  -3   4   1 1445.96   78.19
   3   4  -1 1514.15   77.49
  -3   4   1 1468.95   76.99
  -3   4   1 1388.46   76.79
   3   4  -1 1481.65   77.69
   3   4  -1 1392.96   77.99
  -3   4   1 1402.36   77.69
   3   4  -1 1429.46   77.29
   3   4  -1 1312.57   77.29
   3   4  -1 1340.07   77.39
  -3   4   1 1376.96   76.69
  -3   4   1 1446.66   76.69
   2  -4  -1  656.63   40.80
   2  -4  -1  719.73   40.50
   2  -4  -1  718.93   41.20
  -2  -4   1  704.63   40.60
   2  -4  -1  687.63   40.50
  -2  -4   1  639.14   40.60
  -2  -4   1  679.03   40.40
  -2  -4   1  738.43   41.10
   2  -4  -1  737.13   40.90
  -2  -4   1  752.52   41.70
  -2   4   1  716.63   40.90
   2   4  -1  767.82   41.20
   2   4  -1  768.52   41.90
   2   4  -1  654.33   40.70
  -2   4   1  705.13   40.50
   2   4  -1  751.22   41.20
  -2   4   1  714.43   40.80
  -2   4   1  744.03   42.30
  -2   4   1  701.53   41.10
  -2   4   1  699.23   40.60
   2   4  -1  724.43   41.00
   2   4  -1  668.93   40.90
  -1  -4   1 1290.67   68.49
   1  -4  -1 1318.87   69.19
   1  -4  -1 1209.88   70.59
   1  -4  -1 1350.76   69.19
  -1  -4   1 1258.77   69.99
  -1  -4   1 1268.27   68.99
   1  -4  -1 1216.38   69.09
   1  -4  -1 1275.67   69.19
  -1  -4   1 1366.36   69.29
  -1  -4   1 1182.88   68.89
   1  -4  -1 1222.08   68.89
  -1  -4   1 1259.37   68.99
  -1   4   1 1299.77   70.29
  -1   4   1 1274.47   68.99
   1   4  -1 1280.77   70.29
  -1   4   1 1253.37   68.59
  -1   4   1 1269.17   69.09
   1   4  -1 1269.77   68.99
   1   4  -1 1344.17   68.69
   1   4  -1 1272.07   69.09
  -1   4   1 1344.17   69.09
   1   4  -1 1376.26   69.29
   1   4  -1 1118.29   68.59
  -1   4   1 1191.28   68.79
   0  -4  -1   72.19    8.90
   0  -4  -1   90.59    9.60
   0  -4  -1   76.99    9.40
   0  -4  -1   63.49    8.70
   0  -4   1   69.09   10.70
   0  -4   1   66.79    8.90
   0  -4   1   91.39    9.70
   0  -4   1   60.69    8.80
   0  -4   1   82.69    8.20
   0  -4  -1   83.39    9.50
   0  -4  -1   72.09   10.40
   0  -4   1   86.49    9.50
   0   4  -1   88.59    9.50
   0   4   1   70.99    8.30
   0   4  -1   72.39    8.70
   0   4   1   74.19    9.10
   0   4   1   70.49    9.20
   0   4  -1   63.99    7.80
   0   4  -1   64.09    8.40
   0   4   1   68.79    9.00
   0   4  -1   82.99    9.30
   0   4   1   69.99   10.40
   0   4  -1   77.99   10.50
   1  -4   1  398.06   25.70
  -1  -4  -1  435.96   25.80
  -1  -4  -1  447.66   26.10
  -1  -4  -1  439.76   25.50
   1  -4   1  421.86   28.10
  -1  -4  -1  424.06   26.50
   1  -4   1  442.06   26.00
   1  -4   1  429.86   25.10
  -1  -4  -1  463.25   25.70
  -1  -4  -1  423.86   27.50
   1  -4   1  394.26   25.70
  -1   4  -1  445.16   28.00
   1   4   1  439.36   26.10
   1   4   1  425.76   26.00
  -1   4  -1  435.16   25.60
   1   4   1  421.16   26.10
   1   4   1  366.86   25.70
  -1   4  -1  422.66   25.80
   1   4   1  383.26   25.90
  -1   4  -1  409.46   24.80
  -1   4  -1  459.75   25.70
   1   4   1  462.15   28.00
  -1   4  -1  432.36   25.20
   2  -4   1  236.48   16.90
   2  -4   1  217.58   16.30
   2  -4   1  188.18   18.00
   2  -4   1  197.28   15.80
   2  -4   1  250.87   16.50
  -2  -4  -1  242.58   17.90
  -2  -4  -1  247.18   16.00
  -2  -4  -1  253.57   16.00
   2  -4   1  227.08   16.50
  -2  -4  -1  245.28   16.50
  -2  -4  -1  235.48   17.50
  -2  -4  -1  237.78   16.30
  -2   4  -1  249.97   17.50
  -2   4  -1  218.78   16.00
   2   4   1  226.28   16.70
  -2   4  -1  235.98   15.50
  -2   4  -1  233.88   16.00
   2   4   1  268.77   18.40
   2   4   1  255.17   16.90
   2   4   1  200.68   17.80
   2   4   1  217.38   15.80
  -2   4  -1  228.18   15.60
  -2   4  -1  241.88   16.40
   3  -4   1  114.79   10.90
   3  -4   1  101.89   13.00
  -3  -4  -1  122.39   11.40
   3  -4   1  119.69   11.30
  -3  -4  -1  122.89   11.50
   3  -4   1  135.49   12.50
  -3  -4  -1  122.19   11.50
   3  -4   1   96.89   11.60
  -3  -4  -1  131.29   10.40
  -3  -4  -1  122.29   11.50
   3  -4   1  120.19   11.30
   3   4   1  123.19   14.40
   3   4   1  132.59   13.20
   3   4   1  105.19   11.10
   3   4   1  131.39   11.80
  -3   4  -1  121.89   10.30
  -3   4  -1   99.39   12.60
  -3   4  -1  122.59   10.70
   3   4   1  112.99   11.70
  -3   4  -1  121.99   10.90
  -3   4  -1  129.89    9.90
   3   4   1  126.69   11.90
   4  -4   1  209.98   16.30
   4  -4   1  241.18   17.30
  -4  -4  -1  229.08   16.50
   4  -4   1  236.68   19.60
  -4  -4  -1  203.38   14.70
  -4  -4  -1  221.48   16.30
   4  -4   1  255.47   19.30
   4  -4   1  204.08   16.00
  -4  -4  -1  239.38   15.40
  -4   4  -1  226.38   14.60
  -4   4  -1  217.98   15.70
  -4   4  -1  220.08   17.30
   4   4   1  195.68   16.30
  -4   4  -1  214.08   14.50
   4   4   1  241.08   17.10
   4   4   1  218.48   16.80
  -4   4  -1  226.38   16.00
   4   4   1  187.38   16.40
   4   4   1  220.08   20.10
   5  -4   1   89.89   10.40
   5  -4   1   59.39   10.30
  -5  -4  -1   76.99    8.20
  -5  -4  -1   71.09    8.50
  -5  -4  -1   63.39    9.00
  -5  -4  -1   73.39    9.50
   5  -4   1   71.99   10.40
   5  -4   1   70.09   10.50
   5  -4   1   76.19   10.10
   5  -4   1   94.19   15.10
   5   4   1   67.89    9.70
  -5   4  -1   72.09    7.40
  -5   4  -1   88.89    9.70
   5   4   1   81.19   10.30
   5   4   1   78.89   10.50
   5   4   1   60.89    9.90
   5   4   1   65.09    8.20
  -5   4  -1   69.09    9.40
  -5   4  -1   61.99    8.50
   5   4   1   78.39   13.70
  -5   4  -1   66.79    6.90
   6  -4   1  131.19   14.20
   6  -4   1  164.98   18.20
  -6  -4  -1  125.19   11.10
  -6  -4  -1  122.79   12.90
   6  -4   1  130.29   13.90
   6  -4   1  127.29   16.30
   6  -4   1  118.19   13.70
   6  -4   1  121.89   13.30
  -6  -4  -1  124.39   10.50
  -6  -4  -1  117.49   12.60
   6   4   1  108.79   13.40
   6   4   1  179.88   20.20
  -6   4  -1  146.39   13.70
   6   4   1  128.79   14.90
  -6   4  -1  140.79   12.10
   6   4   1  138.39   13.80
   6   4   1  134.09   10.90
  -6   4  -1  118.09   12.90
  -6   4  -1  124.69    9.10
  -7  -4  -1   19.90    5.10
  -7  -4  -1    3.20    7.50
   7  -4   1    4.70    8.40
   7  -4   1   11.00   10.40
  -7  -4  -1   20.70    5.10
   7  -4   1   24.20    7.20
  -7  -4  -1   14.90    6.60
   7  -4   1   16.70    7.20
   7  -4   1   15.40    8.30
   7  -4   1   17.00    8.10
  -7   4  -1   13.40    7.10
   7   4   1   27.00    9.50
   7   4   1   10.60    8.20
  -7   4  -1   20.80    5.80
  -7   4  -1   18.50    7.00
   7   4   1   15.60    9.20
   7   4   1   19.80    8.10
   8  -4   1    4.00    7.20
  -8  -4  -1   -3.70    6.70
   8  -4   1   -3.20   11.40
  -8  -4  -1    2.30    7.70
   8  -4   1    0.00    7.30
   8  -4   1   -5.90    6.10
   8  -4   1    9.00    5.30
   8  -4   1    0.00    9.50
   8   4   1   -5.80    7.50
  -8   4  -1   -0.90    4.60
   8   4   1    4.90    9.00
   8   4   1   30.70   14.10
   8   4   1   11.20    7.60
  -8   4  -1   12.90    7.40
   8   4   1    3.50    7.80
   9  -4   1   30.90   10.50
  -9  -4  -1   38.70    9.30
   9  -4   1   46.70   11.80
   9  -4   1   32.60   14.20
  -9  -4  -1   44.10    9.40
   9  -4   1   41.20   10.20
   9  -4   1   25.80    8.50
   9   4   1   42.00   12.70
   9   4   1   28.00    9.70
  -9   4  -1   35.70    8.20
   9   4   1   29.40   11.20
   9   4   1   41.00   10.90
  -9   4  -1   44.00    9.20
   9   4   1   18.80    8.70
  10  -4   1   59.19   11.60
  10  -4   1  101.79   17.50
 -10  -4  -1   70.99   11.00
  10  -4   1   82.49   20.80
  10  -4   1   49.50   11.90
  10   4   1   90.49   20.10
  10   4   1   60.59   18.30
  10   4   1   53.29   17.20
 -10   4  -1   62.79    9.80
  10   4   1   59.39   12.00
  10   4   1   54.69   11.20
  11  -4   1    9.10   10.00
  11  -4   1   22.70   17.60
 -11  -4  -1   14.40    6.70
  11  -4   1   -6.20    9.30
  11   4   1    0.10    8.00
  11   4   1   26.40   13.60
  11   4   1   14.10   12.90
  11   4   1    0.30    7.90
 -11  -5   1   10.40   10.90
 -11  -5   1   16.10    4.90
  11  -5  -1   18.00   12.50
  11  -5  -1   13.20   10.20
  11  -5  -1   21.80   11.60
  11   5  -1   20.70   11.50
  11   5  -1   -2.50   13.10
  11   5  -1   20.00   17.70
 -10  -5   1    5.80    7.40
  10  -5  -1   27.40   15.10
 -10  -5   1    8.60    6.50
 -10  -5   1   -6.90   16.40
  10  -5  -1   11.80   10.30
  10  -5  -1    6.90   10.50
  10   5  -1    1.50   14.80
  10   5  -1   14.60   13.70
  10   5  -1  -14.30    9.50
 -10   5   1    5.60    3.90
 -10   5   1   11.60    8.30
 -10   5   1    4.60    4.10
   9  -5  -1   15.60    9.60
  -9  -5   1   28.90    9.80
   9  -5  -1   19.50   13.60
   9  -5  -1   11.20   11.50
  -9  -5   1   12.70    9.00
   9  -5  -1   63.19   16.90
  -9   5   1   14.30    6.00
  -9   5   1   31.90    7.40
  -9   5   1   13.40    6.40
   9   5  -1   35.00   14.60
  -9   5   1   20.40    9.00
  -9   5   1   30.50   10.20
   9   5  -1   20.00   10.90
   9   5  -1   41.20   12.00
  -8  -5   1   21.10    8.80
  -8  -5   1   23.60    8.60
   8  -5  -1    2.90    9.30
   8  -5  -1    1.20    8.70
   8  -5  -1   27.40   10.60
   8  -5  -1   14.80    8.50
   8   5  -1    4.50   10.20
  -8   5   1    8.90    8.50
  -8   5   1   22.40    7.40
  -8   5   1    3.30    6.40
  -8   5   1   17.60    6.40
   8   5  -1   23.10   12.00
   8   5  -1    6.70    9.00
   8   5  -1   22.50   10.00
  -7  -5   1  334.67   24.20
   7  -5  -1  287.47   24.60
   7  -5  -1  373.96   30.00
   7  -5  -1  310.57   24.50
   7  -5  -1  285.77   25.10
  -7  -5   1  322.47   24.10
   7  -5  -1  296.47   25.30
  -7  -5   1  292.67   22.10
  -7   5   1  316.07   23.80
   7   5  -1  303.87   25.50
   7   5  -1  335.37   26.60
  -7   5   1  285.27   22.70
  -7   5   1  296.57   20.90
  -7   5   1  314.47   23.70
  -7   5   1  315.17   23.20
   7   5  -1  280.57   24.70
  -6  -5   1  131.09   14.70
  -6  -5   1  101.29   11.80
   6  -5  -1  139.99   15.80
   6  -5  -1   92.99   14.10
   6  -5  -1  102.59   14.20
   6  -5  -1  159.58   19.30
  -6  -5   1  146.69   15.70
   6  -5  -1   95.59   15.00
  -6  -5   1  143.69   15.70
  -6  -5   1  129.29   14.50
   6  -5  -1  138.99   16.10
   6   5  -1  149.79   16.90
   6   5  -1  146.69   14.40
  -6   5   1  123.89   14.80
   6   5  -1  143.79   16.70
  -6   5   1  123.09   13.50
   6   5  -1  134.79   19.30
   6   5  -1  109.69   16.00
  -6   5   1  113.19   13.60
  -6   5   1  123.39   13.60
  -6   5   1  131.59   15.00
   6   5  -1  102.89   11.50
  -5  -5   1 1195.48   68.19
  -5  -5   1 1264.27   67.39
  -5  -5   1 1176.78   67.29
  -5  -5   1 1255.17   68.49
   5  -5  -1 1329.07   70.89
   5  -5  -1 1133.39   68.49
   5  -5  -1 1262.87   69.19
   5  -5  -1 1187.08   68.49
  -5   5   1 1232.98   67.09
   5   5  -1 1018.20   68.29
  -5   5   1 1170.28   66.69
   5   5  -1 1233.68   69.09
   5   5  -1 1170.18   68.99
   5   5  -1 1268.97   69.49
  -5   5   1 1233.98   67.89
  -5   5   1 1190.18   67.89
  -5   5   1 1211.98   68.99
   5   5  -1 1171.08   67.19
   5   5  -1 1244.38   70.59
  -4  -5   1  165.88   13.80
  -4  -5   1  148.49   14.60
   4  -5  -1  160.78   14.90
   4  -5  -1  152.78   16.20
  -4  -5   1  147.19   14.40
   4  -5  -1  141.79   15.80
  -4  -5   1  139.89   14.00
   4  -5  -1  141.69   14.50
  -4  -5   1  175.88   16.10
   4  -5  -1  137.99   16.10
   4  -5  -1  131.99   14.90
  -4   5   1  144.09   15.60
   4   5  -1  159.58   15.40
  -4   5   1  156.98   13.80
   4   5  -1  126.69   14.50
   4   5  -1  169.28   16.90
   4   5  -1  185.18   14.50
   4   5  -1  146.79   14.90
  -4   5   1  158.38   15.10
   4   5  -1  153.38   14.30
  -4   5   1  166.38   14.60
   3  -5  -1   14.10    6.20
  -3  -5   1   27.20    7.70
  -3  -5   1    8.60    7.20
   3  -5  -1   13.90    7.70
  -3  -5   1   17.10    6.90
   3  -5  -1    6.10    8.40
   3  -5  -1   14.80    7.00
   3  -5  -1    9.90    6.90
   3  -5  -1   15.10    5.50
  -3  -5   1    9.50    6.60
  -3   5   1   23.00    8.50
  -3   5   1   18.90    7.00
   3   5  -1    3.80    6.90
   3   5  -1    8.10    5.70
   3   5  -1   14.50    7.50
  -3   5   1   15.90    6.70
   3   5  -1   15.80    7.20
  -3   5   1   14.90    5.70
   3   5  -1   11.80    8.80
  -3   5   1   18.30    6.60
   3   5  -1    6.20    9.10
  -2  -5   1 1092.29   57.79
  -2  -5   1 1090.99   57.49
   2  -5  -1 1093.89   58.09
  -2  -5   1 1050.29   57.79
   2  -5  -1  957.00   57.69
   2  -5  -1  981.60   59.69
  -2  -5   1 1047.50   57.79
   2  -5  -1 1050.49   57.79
  -2  -5   1  991.80   58.69
   2  -5  -1 1030.00   57.69
  -2  -5   1  934.01   57.19
   2  -5  -1 1013.60   57.79
  -2   5   1 1029.10   57.39
  -2   5   1 1027.00   59.39
   2   5  -1 1036.10   57.79
   2   5  -1  986.10   57.39
  -2   5   1 1023.80   57.49
  -2   5   1 1052.29   57.69
   2   5  -1 1038.80   57.89
   2   5  -1 1064.49   59.09
   2   5  -1 1065.09   57.79
  -2   5   1 1042.20   57.39
  -2   5   1  994.00   57.39
   2   5  -1  945.21   57.49
  -1  -5   1  542.35   31.60
  -1  -5   1  517.45   30.90
   1  -5  -1  495.95   33.60
   1  -5  -1  475.25   31.30
   1  -5  -1  483.25   31.40
  -1  -5   1  499.05   30.60
  -1  -5   1  510.85   33.30
   1  -5  -1  510.35   31.40
  -1  -5   1  474.65   30.70
   1  -5  -1  547.15   31.80
  -1  -5   1  529.55   31.60
  -1   5   1  521.45   31.30
   1   5  -1  528.95   30.80
   1   5  -1  500.75   30.70
   1   5  -1  531.65   31.70
   1   5  -1  546.55   32.80
  -1   5   1  540.85   30.90
  -1   5   1  496.55   30.80
   1   5  -1  473.25   31.20
  -1   5   1  469.35   31.10
  -1   5   1  551.14   33.80
  -1   5   1  532.05   31.50
   1   5  -1  544.05   31.60
   0  -5  -1 1335.37   73.49
   0  -5  -1 1256.17   75.39
   0  -5   1 1321.17   75.89
   0  -5  -1 1392.26   73.79
   0  -5   1 1400.56   73.69
   0  -5   1 1292.47   73.59
   0  -5  -1 1422.26   74.09
   0  -5  -1 1441.16   73.99
   0  -5   1 1426.66   73.79
   0  -5  -1 1267.57   73.59
   0  -5   1 1198.08   73.09
   0  -5   1 1397.26   72.99
   0   5   1 1359.06   73.69
   0   5  -1 1424.06   73.79
   0   5   1 1409.06   75.89
   0   5  -1 1365.16   73.49
   0   5  -1 1368.86   75.69
   0   5   1 1242.78   73.39
   0   5  -1 1234.08   73.19
   0   5  -1 1388.36   72.79
   0   5   1 1366.76   73.99
   0   5  -1 1393.76   73.79
   0   5   1 1414.66   73.99
   0   5   1 1294.77   73.49
   1  -5   1  530.55   35.50
  -1  -5  -1  575.44   33.30
   1  -5   1  538.95   33.00
   1  -5   1  580.14   32.40
  -1  -5  -1  574.94   33.00
  -1  -5  -1  555.94   35.00
  -1  -5  -1  570.94   33.30
   1  -5   1  481.25   32.60
  -1  -5  -1  561.04   33.20
   1  -5   1  576.44   33.30
  -1  -5  -1  555.54   33.70
   1  -5   1  570.74   33.30
  -1   5  -1  533.15   32.60
  -1   5  -1  554.84   32.60
  -1   5  -1  565.34   32.80
   1   5   1  548.85   33.10
   1   5   1  577.34   33.40
   1   5   1  557.04   35.10
   1   5   1  516.95   33.50
   1   5   1  525.45   32.60
  -1   5  -1  548.05   32.00
  -1   5  -1  522.35   35.10
  -1   5  -1  563.84   33.10
   2  -5   1    3.20    5.30
   2  -5   1   -0.70    5.60
  -2  -5  -1   -6.70    5.00
   2  -5   1   -7.20    7.00
   2  -5   1    4.50    6.00
  -2  -5  -1    1.40    6.10
  -2  -5  -1   -9.10    6.60
  -2  -5  -1    1.30    5.60
   2  -5   1    3.20    5.50
  -2  -5  -1   -2.20    5.90
  -2  -5  -1   -2.40    5.60
   2  -5   1   -2.40    5.70
  -2   5  -1    3.40    5.30
  -2   5  -1    0.50    5.60
   2   5   1   -3.10    7.00
  -2   5  -1    7.90    7.60
  -2   5  -1    3.80    5.40
  -2   5  -1    2.70    5.20
   2   5   1    0.80    6.10
   2   5   1   -6.60    5.50
   2   5   1   -0.90    6.00
  -2   5  -1    2.70    5.30
   2   5   1   -1.70    4.00
   2   5   1    0.90    6.80
   3  -5   1  531.35   36.50
   3  -5   1  610.74   34.50
  -3  -5  -1  547.45   34.10
  -3  -5  -1  590.64   34.30
  -3  -5  -1  617.54   35.90
   3  -5   1  559.54   34.40
  -3  -5  -1  544.65   33.60
  -3  -5  -1  576.94   34.30
   3  -5   1  607.74   34.90
  -3   5  -1  552.74   33.80
  -3   5  -1  595.84   33.50
   3   5   1  542.45   40.60
   3   5   1  594.74   35.00
  -3   5  -1  543.45   32.80
  -3   5  -1  547.75   33.50
   3   5   1  543.95   34.00
  -4  -5  -1  136.39   11.60
   4  -5   1  104.09   12.20
  -4  -5  -1  122.99   12.80
  -4  -5  -1  109.29   13.80
  -4  -5  -1  108.69   12.20
   4  -5   1  126.29   12.80
   4  -5   1  149.29   14.70
   4  -5   1  110.09   12.50
   4  -5   1  119.89   15.60
   4  -5   1  137.99   12.80
  -4  -5  -1  136.79   11.90
  -4   5  -1  132.09   11.20
   4   5   1  149.99   13.80
  -4   5  -1  130.69   10.70
  -4   5  -1  130.39   12.10
   4   5   1  137.79   13.50
  -4   5  -1  120.89   14.50
   4   5   1  127.29   13.60
   4   5   1  158.08   14.50
   4   5   1  108.29   12.50
   4   5   1  149.59   16.70
  -5  -5  -1    9.90    5.80
   5  -5   1   10.20    6.50
   5  -5   1    1.60    5.30
  -5  -5  -1    0.50    6.00
  -5  -5  -1   16.70    6.10
  -5  -5  -1    8.80    7.30
   5  -5   1   17.70    8.60
   5  -5   1   -3.70    6.20
   5  -5   1    6.30    6.40
  -5   5  -1   12.30    6.00
  -5   5  -1   18.30    7.20
  -5   5  -1    0.50    4.40
   5   5   1   -1.70    6.20
   5   5   1   10.60    7.40
   5   5   1   -5.10    6.20
   5   5   1    7.90    9.90
   5   5   1   -0.50    5.80
  -5   5  -1    2.20    4.40
  -5   5  -1    9.60    6.00
   5   5   1  -11.20    8.70
   6  -5   1   30.90    9.20
   6  -5   1   22.30    7.80
  -6  -5  -1   37.60    8.20
   6  -5   1   23.90   10.30
   6  -5   1   22.70    8.10
  -6  -5  -1   14.00    5.80
   6  -5   1   37.50   11.60
   6  -5   1   24.50    8.30
  -6  -5  -1   31.50    6.70
  -6  -5  -1   38.90    8.10
   6   5   1   26.10   10.40
   6   5   1   12.30    6.60
   6   5   1   24.10    8.10
  -6   5  -1   20.40    5.20
  -6   5  -1    1.60    6.20
   6   5   1   20.00    8.40
  -6   5  -1   30.70    7.20
   6   5   1   26.00    8.70
  -6   5  -1   24.70    7.50
   6   5   1   22.50    9.40
  -6   5  -1   17.70    4.80
   7  -5   1   11.30    8.30
  -7  -5  -1    7.20    4.90
  -7  -5  -1   12.20    5.40
   7  -5   1    8.00    7.90
   7  -5   1    8.80   10.00
   7  -5   1    1.40    6.50
  -7  -5  -1   12.20    6.30
  -7  -5  -1    4.00    7.10
   7  -5   1    3.70    7.10
   7  -5   1    8.00    8.40
  -7   5  -1    8.50    8.10
  -7   5  -1   14.40    6.00
   7   5   1   -8.50   10.10
  -7   5  -1    8.90    5.10
  -7   5  -1    5.20    3.10
   7   5   1    7.00    9.20
   7   5   1   14.40    9.10
   7   5   1    5.00    9.10
   7   5   1    6.70    4.00
   7   5   1   16.30    8.00
  -7   5  -1    9.40    3.70
   8  -5   1    3.90    7.10
   8  -5   1    1.90    7.60
   8  -5   1   -3.60    7.00
   8  -5   1   -1.40    7.10
   8  -5   1    3.90    8.20
  -8  -5  -1    6.50    4.20
   8  -5   1   15.20    6.30
  -8  -5  -1    8.20    7.60
  -8  -5  -1    1.00    4.00
  -8  -5  -1   16.80    7.10
  -8   5  -1   -3.80    5.70
   8   5   1    5.60    9.40
   8   5   1  -12.30    7.00
   8   5   1   -3.90    8.00
   8   5   1    1.30    7.00
   8   5   1   -4.00    7.80
  -8   5  -1    1.00    5.80
  -8   5  -1    0.50    5.40
   9  -5   1   98.69   15.20
   9  -5   1  118.09   17.10
   9  -5   1  103.69   14.20
   9  -5   1  111.99   18.10
  -9  -5  -1   68.19   12.60
   9  -5   1   85.69   14.80
  -9  -5  -1  123.79   15.70
  -9   5  -1  102.49   13.10
   9   5   1  105.49   19.30
   9   5   1  120.49   17.10
  -9   5  -1  109.49   12.60
   9   5   1   64.29   22.50
  -9   5  -1   96.99   11.20
   9   5   1  119.49   17.80
   9   5   1   92.59   15.00
 -10  -5  -1   19.10    8.20
  10  -5   1   24.00    9.70
  10  -5   1   45.00   12.90
  10  -5   1   20.00   10.30
  10  -5   1   19.80   12.30
  10   5   1    4.10    8.30
  10   5   1   16.10   11.10
  10   5   1    3.00   10.70
  10   5   1   19.80   13.00
  10   5   1   -4.10   14.40
  11  -5   1    6.20   11.30
  11  -5   1    8.50   10.50
 -11  -5  -1   15.90    9.30
  11  -5   1  -12.20   13.30
  11   5   1   30.60   19.20
  11   5   1   20.00   13.10
 -11   5  -1   11.90    7.00
  11   5   1   -5.50   10.20
  11   5   1   11.70   12.00
 -11  -6   1   45.50    7.00
 -11  -6   1   43.90    7.00
  11  -6  -1   42.70   16.40
 -11  -6   1   75.69   15.00
  11  -6  -1   52.39   17.20
 -11   6   1   38.90    6.00
  11   6  -1   58.79   23.50
  11   6  -1   55.29   14.80
  11   6  -1   34.30   14.60
  11   6  -1   64.19   17.80
 -11   6   1   44.70   13.60
 -10  -6   1  109.19   16.80
  10  -6  -1   86.99   16.60
  10  -6  -1   71.49   14.80
  10  -6  -1   63.59   15.70
 -10   6   1   85.19    9.40
  10   6  -1   82.69   18.40
 -10   6   1  104.89   16.60
 -10   6   1   81.49   10.80
  10   6  -1   66.59   14.80
  10   6  -1   72.89   21.80
 -10   6   1   85.79    8.60
  10   6  -1  116.89   18.50
   9  -6  -1   10.00    9.10
  -9  -6   1   -9.00    7.10
  -9  -6   1   -1.70    7.60
   9  -6  -1   -2.60   10.50
   9  -6  -1    4.60   12.40
   9  -6  -1   17.50   10.50
  -9  -6   1   18.50   10.20
   9   6  -1   -1.90    9.60
  -9   6   1    1.60    7.80
  -9   6   1   18.00    8.90
  -9   6   1   12.70    5.90
   9   6  -1  -24.90   11.50
  -9   6   1    6.70    6.50
   9   6  -1    4.10    9.80
   9   6  -1   15.90   11.20
   9   6  -1   47.50   14.70
  -8  -6   1  168.68   16.90
   8  -6  -1  130.09   18.60
   8  -6  -1  193.98   24.70
   8  -6  -1  133.59   18.60
  -8  -6   1  159.38   17.10
  -8  -6   1  166.38   18.40
   8  -6  -1  121.19   16.80
   8  -6  -1  172.88   19.90
  -8   6   1  174.88   18.50
  -8   6   1  158.38   17.20
   8   6  -1  126.39   11.60
   8   6  -1  157.58   19.80
  -8   6   1  154.18   17.70
   8   6  -1  186.38   21.90
   8   6  -1  162.08   20.30
  -8   6   1  139.19   16.50
   8   6  -1  171.58   24.60
  -7  -6   1   86.89   12.10
   7  -6  -1   93.19   15.10
  -7  -6   1   94.89   11.00
   7  -6  -1  107.09   15.90
   7  -6  -1  118.29   16.10
  -7  -6   1   83.89   13.20
   7  -6  -1   94.89   14.50
  -7  -6   1   73.99   11.90
  -7  -6   1  107.19   14.30
   7  -6  -1  115.99   18.20
   7  -6  -1  127.09   16.50
   7   6  -1   64.69   13.40
   7   6  -1  113.19   15.80
  -7   6   1   96.99   16.30
   7   6  -1   69.89    9.90
   7   6  -1  102.59   15.80
  -7   6   1   78.19   11.40
  -7   6   1   80.69   13.40
   7   6  -1  102.79   15.70
   7   6  -1   87.89   15.60
  -7   6   1   99.29   13.00
   6  -6  -1  447.96   35.60
  -6  -6   1  470.75   33.70
   6  -6  -1  470.85   34.40
  -6  -6   1  475.65   32.60
  -6  -6   1  497.95   32.50
   6  -6  -1  537.95   35.00
  -6  -6   1  523.25   32.20
   6  -6  -1  489.95   35.80
   6  -6  -1  549.45   35.40
  -6  -6   1  546.65   34.60
   6  -6  -1  476.95   34.40
   6   6  -1  485.75   32.30
  -6   6   1  460.35   33.50
   6   6  -1  481.05   35.10
  -6   6   1  512.65   33.90
  -6   6   1  504.15   32.10
   6   6  -1  570.14   38.90
   6   6  -1  530.75   35.60
   6   6  -1  540.15   36.00
  -6   6   1  548.55   33.60
   6   6  -1  482.65   35.20
  -6   6   1  555.04   35.60
  -5  -6   1  794.92   48.00
   5  -6  -1  808.02   49.00
   5  -6  -1  874.31   49.40
   5  -6  -1  739.73   49.00
   5  -6  -1  727.63   50.69
  -5  -6   1  825.92   48.20
   5  -6  -1  743.93   48.90
  -5  -6   1  800.72   47.90
  -5  -6   1  865.61   50.69
   5  -6  -1  858.91   50.79
  -5  -6   1  813.52   48.80
   5   6  -1  742.83   49.00
   5   6  -1  814.32   49.80
  -5   6   1  809.72   49.50
   5   6  -1  827.22   48.20
   5   6  -1  913.01   50.49
  -5   6   1  769.82   47.30
   5   6  -1  848.22   49.90
  -5   6   1  783.22   50.39
   5   6  -1  828.82   51.49
  -5   6   1  745.63   47.20
  -5   6   1  838.72   48.70
  -4  -6   1 2670.53  147.49
  -4  -6   1 2817.72  148.19
   4  -6  -1 2848.22  151.98
   4  -6  -1 2947.71  148.79
   4  -6  -1 2549.65  147.79
  -4  -6   1 2689.83  149.09
  -4  -6   1 2756.52  147.39
   4  -6  -1 2891.81  148.29
  -4  -6   1 2756.12  147.79
   4   6  -1 2956.50  148.89
  -4   6   1 2650.43  146.59
   4   6  -1 2826.52  149.49
  -4   6   1 2773.82  147.69
   4   6  -1 2618.24  148.19
  -4   6   1 2714.73  148.29
   4   6  -1 2766.12  148.29
  -4   6   1 2662.13  147.19
   4   6  -1 2846.22  148.59
  -4   6   1 2657.63  149.09
  -3  -6   1  717.03   43.70
   3  -6  -1  716.93   43.80
   3  -6  -1  760.52   44.40
  -3  -6   1  708.53   45.50
   3  -6  -1  648.24   47.10
   3  -6  -1  806.22   45.00
   3  -6  -1  630.14   43.70
  -3  -6   1  769.62   44.40
   3  -6  -1  770.82   44.30
   3   6  -1  736.93   47.10
  -3   6   1  702.53   46.60
  -3   6   1  743.43   44.00
   3   6  -1  848.42   55.69
   3   6  -1  832.92   45.00
   3   6  -1  726.63   44.60
  -3   6   1  759.72   44.20
  -3   6   1  747.63   43.50
   3   6  -1  719.03   45.60
  -2  -6   1   38.80    8.90
  -2  -6   1   23.20    8.10
   2  -6  -1   21.80    6.30
   2  -6  -1   27.40    8.40
   2  -6  -1   17.80    6.10
  -2  -6   1   13.50    7.80
  -2  -6   1   18.10    8.30
   2  -6  -1    8.90    8.60
   2  -6  -1   25.30    7.70
  -2  -6   1   31.30    7.60
   2   6  -1   23.80    8.40
   2   6  -1   20.60    6.40
   2   6  -1   17.00    7.20
  -2   6   1   18.00    7.60
  -2   6   1   27.00    7.50
  -2   6   1   42.20    9.10
   2   6  -1   13.50    7.90
  -2   6   1   29.90    8.70
   2   6  -1   19.30   10.50
  -2   6   1   15.60    7.60
  -1  -6   1  860.31   51.19
  -1  -6   1  917.01   49.90
  -1  -6   1  886.21   49.70
   1  -6  -1  951.80   50.09
  -1  -6   1  810.92   48.60
   1  -6  -1  830.52   49.70
   1  -6  -1  895.41   49.50
  -1  -6   1  833.42   49.50
   1  -6  -1  826.22   49.10
   1  -6  -1  779.82   51.89
  -1  -6   1  826.52   49.00
   1  -6  -1  834.92   49.00
  -1   6   1  873.21   49.50
  -1   6   1  841.32   49.30
   1   6  -1  784.92   49.10
  -1   6   1  808.82   49.30
   1   6  -1  883.21   49.30
   1   6  -1  899.31   49.60
   1   6  -1  835.92   48.60
  -1   6   1  855.81   49.70
  -1   6   1  875.11   51.99
   1   6  -1  831.52   49.00
   1   6  -1  894.01   52.09
  -1   6   1  894.81   49.50
   0  -6   1   89.09   12.00
   0  -6   1  105.39   12.70
   0  -6   1   94.09   10.90
   0  -6  -1   91.89   12.10
   0  -6   1   90.99   12.10
   0  -6  -1  117.99   12.90
   0  -6   1  124.89   13.40
   0  -6  -1  109.69   12.80
   0  -6  -1  105.29   12.80
   0  -6  -1  103.39   11.30
   0  -6   1   94.79   14.30
   0  -6  -1   82.19   13.60
   0   6   1  104.59   11.60
   0   6   1  100.19   12.30
   0   6   1  113.29   12.80
   0   6  -1  110.29   12.30
   0   6   1  108.69   12.40
   0   6  -1  114.69   14.50
   0   6   1  117.79   14.90
   0   6  -1   94.29   12.00
   0   6   1  109.89   12.80
   0   6  -1  102.79   11.00
   0   6  -1  109.39   11.20
  -1  -6  -1  149.19   18.00
  -1  -6  -1  159.68   14.60
  -1  -6  -1  131.69   14.60
   1  -6   1  165.48   14.90
  -1  -6  -1  158.98   14.80
   1  -6   1  156.08   13.20
   1  -6   1  139.49   14.50
   1  -6   1  146.99   17.70
   1  -6   1  127.39   13.90
  -1  -6  -1  175.68   14.70
   1  -6   1  129.69   14.10
  -1  -6  -1  139.39   14.30
   1   6   1  162.08   17.80
  -1   6  -1  131.69   13.50
  -1   6  -1  159.48   14.00
  -1   6  -1  138.99   15.60
  -1   6  -1  136.49   13.70
   1   6   1  158.58   13.40
   1   6   1  137.99   12.90
   1   6   1  145.39   14.50
  -1   6  -1  136.09   13.80
   1   6   1  180.88   15.50
  -1   6  -1  155.58   14.70
   1   6   1  139.49   14.60
  -2  -6  -1 1136.59   65.49
  -2  -6  -1 1151.48   63.69
  -2  -6  -1 1121.99   63.39
   2  -6   1 1080.99   63.19
   2  -6   1 1250.67   63.49
   2  -6   1 1033.00   65.59
  -2  -6  -1 1170.98   63.59
   2  -6   1 1169.58   63.79
  -2  -6  -1 1120.49   63.09
  -2  -6  -1 1093.49   64.19
  -2   6  -1 1141.79   62.99
   2   6   1 1017.50   64.99
  -2   6  -1 1103.09   62.79
  -2   6  -1 1070.69   62.89
  -2   6  -1 1117.09   62.69
   2   6   1 1219.18   64.19
   2   6   1 1093.19   67.69
   2   6   1 1252.97   64.39
  -2   6  -1 1163.98   63.39
  -3  -6  -1 1035.80   57.99
  -3  -6  -1  967.30   57.99
  -3  -6  -1  947.51   67.19
  -3  -6  -1 1018.90   60.99
   3  -6   1 1074.09   59.29
  -3  -6  -1 1021.70   60.19
   3  -6   1 1049.30   58.89
  -3  -6  -1 1057.39   58.79
   3  -6   1 1049.09   58.99
   3   6   1  962.00   58.99
   3   6   1 1111.59   59.69
  -3   6  -1 1099.29   61.59
   3   6   1 1093.99   61.19
  -3   6  -1 1080.79   57.79
   3   6   1 1064.79   59.29
  -3   6  -1 1028.60   57.39
   3   6   1 1051.89   60.89
  -3   6  -1 1033.20   58.09
   3   6   1  886.21   60.19
  -3   6  -1 1015.40   58.39
   4  -6   1   32.80    8.60
   4  -6   1   57.29    9.60
  -4  -6  -1   52.19    9.40
  -4  -6  -1   49.80    8.40
  -4  -6  -1   66.79   10.20
   4  -6   1   46.10    9.90
   4  -6   1   60.99   10.30
  -4  -6  -1   70.69   10.20
  -4  -6  -1   46.60    8.60
   4  -6   1   38.00    8.80
   4  -6   1   34.40   12.20
  -4   6  -1   47.70   10.40
   4   6   1   50.49    9.70
   4   6   1   38.70    8.90
  -4   6  -1   50.49    8.60
  -4   6  -1   57.29    9.30
   4   6   1   56.89   11.40
   4   6   1   34.70   10.30
   4   6   1   48.90   10.30
  -4   6  -1   56.49    9.20
  -4   6  -1   43.70    8.00
   5  -6   1  933.81   56.69
  -5  -6  -1  971.30   53.99
  -5  -6  -1  945.21   52.49
   5  -6   1  974.90   54.59
   5  -6   1  869.81   56.99
  -5  -6  -1  957.80   52.49
   5  -6   1  838.22   53.89
   5  -6   1  885.11   54.29
  -5  -6  -1  909.21   53.59
   5  -6   1  963.80   55.79
   5   6   1  963.30   55.19
  -5   6  -1  970.00   53.59
   5   6   1  982.00   54.79
   5   6   1  803.32   53.99
   5   6   1  808.62   54.09
   5   6   1  940.81   54.79
  -5   6  -1  928.41   51.29
   5   6   1  961.60   58.29
  -5   6  -1  949.51   55.79
  -5   6  -1  894.21   51.29
  -5   6  -1  934.51   53.09
   6  -6   1    5.10    7.00
   6  -6   1    3.80    7.20
  -6  -6  -1    3.20    5.70
   6  -6   1    3.30    7.70
   6  -6   1    1.20    7.60
  -6  -6  -1    5.00    7.30
  -6  -6  -1    5.80    6.70
   6  -6   1   -6.80    6.10
   6  -6   1   -5.00    8.00
  -6  -6  -1   12.80    6.70
  -6   6  -1   12.70    7.20
   6   6   1    0.80    6.90
   6   6   1    4.30    7.60
  -6   6  -1    4.20    4.50
  -6   6  -1    2.20    4.60
  -6   6  -1    2.50    7.50
   6   6   1   -1.60    6.40
   6   6   1    3.10    8.00
   6   6   1    2.80    7.60
  -6   6  -1    8.10    6.30
   6   6   1   15.40   11.40
  -7  -6  -1  183.18   18.80
   7  -6   1  229.18   21.10
   7  -6   1  204.18   19.30
  -7  -6  -1  258.77   17.00
  -7  -6  -1  228.88   17.50
  -7  -6  -1  212.08   18.70
   7  -6   1  185.88   20.10
   7  -6   1  225.08   22.40
   7  -6   1  215.98   24.20
   7  -6   1  242.28   20.90
  -7   6  -1  219.48   14.70
  -7   6  -1  194.28   19.40
  -7   6  -1  229.38   23.50
   7   6   1  274.47   28.30
   7   6   1  201.38   20.40
  -7   6  -1  220.88   18.20
   7   6   1  257.17   22.40
   7   6   1  230.88   20.90
  -7   6  -1  208.98   14.60
   7   6   1  226.28   18.40
   7   6   1  224.78   23.20
   8  -6   1   62.99   13.30
   8  -6   1   55.09   18.20
   8  -6   1   59.49   11.10
   8  -6   1   44.90   11.10
  -8  -6  -1   60.79    7.30
   8  -6   1   57.99   11.10
  -8  -6  -1   51.59    7.60
   8  -6   1   53.69   12.40
  -8  -6  -1   51.39   10.50
  -8  -6  -1   64.49   11.20
   8   6   1   44.00   14.60
   8   6   1   48.40    6.80
  -8   6  -1   68.79   11.20
   8   6   1   81.79   14.90
  -8   6  -1   60.99   12.20
   8   6   1   73.09   14.10
   9  -6   1    4.70   14.50
   9  -6   1   28.50   12.30
   9  -6   1    3.20    7.30
   9  -6   1   -0.10    9.30
  -9  -6  -1   13.30    8.70
   9  -6   1   15.00    9.30
   9  -6   1    7.00   10.30
  -9   6  -1   17.70    7.70
  -9   6  -1   -1.20    5.60
   9   6   1   12.40   11.00
   9   6   1   11.60   11.60
   9   6   1    7.20   10.20
   9   6   1   20.60    8.60
  10  -6   1  123.19   21.90
 -10  -6  -1   93.09   14.20
  10  -6   1  108.79   17.40
  10  -6   1  140.59   21.20
  10  -6   1   83.39   14.40
  10   6   1   95.39   16.10
 -10   6  -1   95.49   13.00
  10   6   1   95.69   18.60
  10   6   1   57.99   17.00
 -10   6  -1   89.49   11.10
  11  -6   1   44.30   11.10
  11  -6   1   50.39   18.20
  11  -6   1   17.70    9.20
 -11  -6  -1   29.90   11.60
  11   6   1   41.50   13.80
  11   6   1   78.39   23.70
  11   6   1   49.90   15.10
  11   6   1   10.30   11.00
  11  -7  -1   10.70   14.30
 -11  -7   1    0.20   11.20
  11  -7  -1   -1.20   11.10
 -11  -7   1    9.70    8.20
  11  -7  -1  -21.50   15.30
  11   7  -1   10.40   11.20
 -11   7   1    0.30    9.30
  11   7  -1   20.20   14.70
 -11   7   1   13.50    6.30
  11   7  -1   26.70   18.30
  11   7  -1   -0.90   13.60
 -10  -7   1   11.90    8.40
 -10  -7   1   34.60   11.40
 -10  -7   1   22.30    8.10
  10  -7  -1   23.80   12.20
  10  -7  -1   20.90   12.20
  10  -7  -1    4.90    9.60
  10   7  -1   39.10   15.60
 -10   7   1   16.50    6.40
  10   7  -1   42.90   12.70
 -10   7   1   13.90    7.60
  10   7  -1   17.60   13.80
 -10   7   1   20.30    6.40
  10   7  -1   39.10   17.60
 -10   7   1   28.40   12.10
   9  -7  -1  272.97   27.60
   9  -7  -1  217.48   24.40
  -9  -7   1  182.78   22.10
  -9  -7   1  254.97   21.00
  -9  -7   1  225.88   20.00
   9   7  -1  212.08   25.00
   9   7  -1  218.88   27.30
   9   7  -1  268.97   31.70
   9   7  -1  177.88   22.90
  -9   7   1  225.38   21.70
  -9   7   1  205.48   35.30
   9   7  -1  305.07   34.10
  -8  -7   1  115.09   14.70
  -8  -7   1   95.29   14.40
   8  -7  -1   96.49   17.50
  -8  -7   1  107.89   16.20
   8  -7  -1   92.79   15.50
   8  -7  -1  137.99   20.10
   8   7  -1  119.09   17.60
  -8   7   1  117.89   17.60
   8   7  -1   87.49   20.10
  -8   7   1   98.39   16.10
   8   7  -1  106.19   11.60
   8   7  -1  123.39   20.90
   8   7  -1  121.49   19.00
  -8   7   1  113.39   13.40
  -8   7   1   98.49   12.70
   7  -7  -1  149.79   19.20
   7  -7  -1  115.59   16.70
   7  -7  -1  119.39   17.50
  -7  -7   1  124.69   14.90
  -7  -7   1  125.39   16.20
   7  -7  -1  149.09   18.00
  -7  -7   1  107.89   16.30
   7  -7  -1  140.69   19.50
  -7  -7   1  147.89   14.60
   7  -7  -1  148.79   18.70
  -7   7   1  139.19   18.40
   7   7  -1  124.39   14.10
   7   7  -1  129.49   18.10
   7   7  -1  115.69   21.20
  -7   7   1  130.59   14.90
  -7   7   1  109.99   13.60
  -7   7   1  124.69   16.30
   7   7  -1   98.59   16.40
   7   7  -1  134.29   18.70
  -6  -7   1  121.59   16.00
   6  -7  -1  142.89   17.10
   6  -7  -1  111.39   16.30
   6  -7  -1  122.09   17.00
   6  -7  -1  100.89   15.50
  -6  -7   1  126.09   14.70
   6  -7  -1   86.49   15.90
  -6  -7   1  114.49   16.10
   6  -7  -1  122.19   17.60
  -6  -7   1  104.99   14.50
   6   7  -1  136.89   17.50
   6   7  -1  114.99   16.60
  -6   7   1  115.59   13.60
  -6   7   1  115.39   15.70
  -6   7   1  121.99   14.40
   6   7  -1  117.19   17.50
  -6   7   1   98.39   14.20
   6   7  -1  109.89   16.90
   6   7  -1  137.49   20.50
   6   7  -1  114.79   14.80
  -6   7   1  129.09   18.10
  -5  -7   1 1000.70   58.59
  -5  -7   1  945.01   58.19
   5  -7  -1 1038.80   59.79
   5  -7  -1 1046.40   60.79
   5  -7  -1 1006.00   60.09
   5  -7  -1  958.90   59.19
  -5  -7   1 1045.40   60.29
  -5  -7   1  969.40   57.99
   5  -7  -1  918.71   59.79
   5  -7  -1  909.21   61.29
  -5   7   1 1031.10   57.99
   5   7  -1  990.70   59.39
   5   7  -1 1010.10   60.79
  -5   7   1 1052.89   59.29
   5   7  -1 1016.30   60.29
  -5   7   1 1023.40   57.49
   5   7  -1 1014.00   59.39
   5   7  -1 1101.69   60.19
  -5   7   1  990.90   58.49
   5   7  -1  893.91   59.39
  -5   7   1  962.60   61.49
   4  -7  -1  178.58   17.50
   4  -7  -1  170.78   17.40
   4  -7  -1  145.79   15.40
   4  -7  -1  157.98   17.50
   4  -7  -1  146.79   19.20
  -4  -7   1  169.18   22.00
  -4  -7   1  198.28   20.80
  -4  -7   1  146.49   14.90
   4  -7  -1  135.29   16.50
  -4  -7   1  163.78   16.50
  -4  -7   1  188.68   17.80
   4   7  -1  169.48   18.00
  -4   7   1  159.48   15.20
  -4   7   1  174.88   16.10
   4   7  -1  166.58   17.80
  -4   7   1  150.48   16.20
   4   7  -1  161.98   18.70
  -4   7   1  161.38   18.20
  -4   7   1  168.58   15.50
   4   7  -1  138.69   16.60
   4   7  -1  163.78   18.30
  -4   7   1  155.28   17.40
   4   7  -1  133.79   15.50
  -3  -7   1 1111.99   64.39
  -3  -7   1 1111.69   64.69
   3  -7  -1 1158.78   64.49
   3  -7  -1 1146.09   64.89
   3  -7  -1  998.20   72.69
  -3  -7   1 1121.99   63.89
   3  -7  -1 1127.09   63.99
   3  -7  -1  963.50   66.39
  -3  -7   1 1122.89   64.29
   3   7  -1 1092.89   64.59
  -3   7   1 1094.79   67.49
  -3   7   1 1140.69   63.89
  -3   7   1 1112.09   64.49
   3   7  -1 1134.09   64.39
  -3   7   1 1106.99   63.69
   3   7  -1 1208.18   66.59
   3   7  -1 1107.99   64.69
  -3   7   1 1141.79   64.29
   3   7  -1 1162.08   64.59
   2  -7  -1  329.27   29.80
   2  -7  -1  373.76   27.40
  -2  -7   1  402.76   27.70
   2  -7  -1  415.56   27.90
   2  -7  -1  379.06   29.70
  -2  -7   1  385.46   29.80
  -2  -7   1  455.35   36.00
   2  -7  -1  419.66   27.80
  -2  -7   1  389.76   26.80
   2  -7  -1  402.06   28.00
   2   7  -1  354.36   27.20
   2   7  -1  417.46   30.40
   2   7  -1  431.26   27.60
  -2   7   1  416.56   36.60
   2   7  -1  408.46   27.90
  -2   7   1  415.26   29.80
   2   7  -1  449.66   28.60
  -2   7   1  371.96   26.90
  -2   7   1  384.96   27.50
  -2   7   1  439.46   30.10
   2   7  -1  363.46   26.30
  -1  -7   1  147.19   19.30
   1  -7  -1  172.18   19.00
  -1  -7   1  208.28   25.90
   1  -7  -1  169.38   18.50
   1  -7  -1  120.39   20.00
   1  -7  -1  149.79   14.90
  -1  -7   1  192.48   15.80
  -1  -7   1  192.18   15.40
  -1  -7   1  196.28   19.00
   1  -7  -1  165.28   16.50
   1  -7  -1  147.59   14.70
  -1  -7   1  155.58   16.60
  -1   7   1  192.78   17.20
   1   7  -1  187.68   15.80
  -1   7   1  167.68   15.00
  -1   7   1  167.28   16.20
   1   7  -1  156.68   18.40
  -1   7   1  184.68   16.90
  -1   7   1  151.68   15.90
   1   7  -1  131.69   18.10
   1   7  -1  193.68   15.50
   1   7  -1  183.88   16.70
   0  -7   1 3332.07  172.58
   0  -7   1 3431.76  173.18
   0  -7  -1 3230.88  172.38
   0  -7  -1 3381.16  172.48
   0  -7  -1 3451.25  172.78
   0  -7   1 3390.06  171.58
   0  -7   1 3054.09  172.48
   0  -7   1 3014.90  174.58
   0  -7  -1 3122.49  172.18
   0  -7  -1 3418.06  172.48
   0  -7  -1 3016.60  174.88
   0   7  -1 3405.06  175.48
   0   7   1 3157.78  172.38
   0   7   1 3166.38  171.78
   0   7  -1 3297.67  171.88
   0   7  -1 3294.87  172.18
   0   7   1 3326.87  174.88
   0   7  -1 3222.38  171.08
   0   7   1 3148.68  172.08
   0   7   1 2998.90  171.78
   0   7  -1 3164.88  171.98
   1  -7   1    7.10    7.50
  -1  -7  -1   14.10    7.60
  -1  -7  -1  -12.50    9.70
  -1  -7  -1   12.00    6.10
   1  -7   1   18.70    7.70
   1  -7   1    5.30    7.80
   1  -7   1   -8.70    6.80
  -1  -7  -1    2.70    7.40
   1  -7   1    7.00    7.70
  -1  -7  -1    6.30    7.50
   1  -7   1   12.70    6.60
  -1  -7  -1   16.90    8.30
   1   7   1    9.80    7.80
   1   7   1   12.60    7.20
  -1   7  -1   12.50    5.90
  -1   7  -1   -0.80    8.00
   1   7   1    4.70    8.20
  -1   7  -1    6.20    6.10
   1   7   1   11.10    7.60
  -1   7  -1    5.80    8.30
   1   7   1    5.30    8.90
  -1   7  -1   30.10    8.40
  -2  -7  -1  575.94   36.40
  -2  -7  -1  596.74   36.40
  -2  -7  -1  570.94   43.10
  -2  -7  -1  588.04   36.20
   2  -7   1  603.44   35.80
   2  -7   1  486.25   39.60
   2  -7   1  541.75   36.30
  -2  -7  -1  600.04   36.00
  -2  -7  -1  584.74   46.70
   2  -7   1  604.24   36.80
   2   7   1  567.44   39.00
  -2   7  -1  569.44   35.60
   2   7   1  566.44   36.60
  -2   7  -1  585.74   35.80
  -2   7  -1  582.74   35.90
   2   7   1  582.74   37.50
  -2   7  -1  569.84   36.00
   2   7   1  549.45   36.50
  -2   7  -1  635.74   54.39
  -2   7  -1  606.44   35.50
  -3  -7  -1  441.06   31.30
   3  -7   1  537.05   31.90
   3  -7   1  498.55   32.10
  -3  -7  -1  496.15   31.90
  -3  -7  -1  453.05   31.10
   3  -7   1  475.65   32.00
  -3  -7  -1  479.15   31.50
   3  -7   1  480.75   35.60
  -3  -7  -1  459.95   30.60
   3  -7   1  430.16   31.40
   3  -7   1  480.05   34.20
  -3   7  -1  449.95   33.90
   3   7   1  425.26   31.60
   3   7   1  521.25   34.50
   3   7   1  540.35   33.00
  -3   7  -1  491.05   31.00
  -3   7  -1  532.65   30.90
   3   7   1  485.55   32.20
  -3   7  -1  494.95   31.20
   3   7   1  492.95   33.90
  -3   7  -1  486.25   31.30
  -3   7  -1  470.55   30.20
   4  -7   1  336.37   33.80
   4  -7   1  311.87   24.40
  -4  -7  -1  317.27   24.00
   4  -7   1  345.77   24.70
  -4  -7  -1  354.66   24.00
   4  -7   1  352.76   25.10
  -4  -7  -1  373.96   29.40
   4  -7   1  276.17   26.80
   4  -7   1  319.07   24.40
  -4  -7  -1  345.87   23.20
  -4  -7  -1  344.37   24.50
   4   7   1  353.66   25.30
  -4   7  -1  317.27   23.20
  -4   7  -1  321.67   22.60
   4   7   1  358.66   25.20
  -4   7  -1  343.17   24.00
   4   7   1  287.97   24.40
   4   7   1  293.57   23.50
  -4   7  -1  339.47   23.10
   4   7   1  340.57   26.30
  -4   7  -1  341.77   27.10
   4   7   1  303.87   25.50
   5  -7   1   81.59   13.30
   5  -7   1  139.09   15.60
  -5  -7  -1  118.49   14.20
  -5  -7  -1  102.49   12.40
   5  -7   1  128.39   15.10
  -5  -7  -1  110.89   14.00
  -5  -7  -1  128.89   15.00
   5  -7   1  124.99   15.70
  -5  -7  -1  123.79   14.30
   5  -7   1  113.29   16.50
   5  -7   1  117.69   14.90
   5   7   1  139.79   16.80
   5   7   1  104.09   14.90
   5   7   1  106.69   14.90
  -5   7  -1   99.79   11.00
   5   7   1   97.59   14.90
  -5   7  -1  117.29   14.10
  -5   7  -1   87.79   11.10
   5   7   1  113.89   14.90
  -5   7  -1  124.69   13.40
   5   7   1  124.59   18.10
  -5   7  -1  115.29   15.50
  -6  -7  -1   11.30    8.10
   6  -7   1   10.10    8.70
  -6  -7  -1   -4.50    6.80
   6  -7   1    3.20    7.90
  -6  -7  -1    4.30    7.00
   6  -7   1    5.50    9.60
   6  -7   1   18.50   11.90
  -6  -7  -1   13.20    8.10
   6  -7   1   10.50    8.00
   6  -7   1    8.70    9.90
   6   7   1   12.40    9.30
   6   7   1    9.90    8.30
  -6   7  -1   -4.90    5.70
   6   7   1   -0.40    7.80
   6   7   1   14.90    9.10
   6   7   1    5.90    8.50
  -6   7  -1    7.50    7.80
  -6   7  -1    5.40    6.90
  -6   7  -1    7.80    6.00
  -6   7  -1   13.60    5.90
   6   7   1   18.70   12.00
  -7  -7  -1  111.09   13.10
   7  -7   1  112.09   16.30
   7  -7   1  133.29   19.20
   7  -7   1  136.29   17.20
  -7  -7  -1  123.99   15.80
   7  -7   1  139.09   18.10
   7  -7   1  145.09   18.30
   7  -7   1  106.89   16.20
   7   7   1  111.59   17.10
  -7   7  -1  124.89   15.00
  -7   7  -1  103.59   11.20
   7   7   1  119.99   19.00
  -7   7  -1  115.59   14.00
  -7   7  -1  108.69   11.10
  -7   7  -1  124.49   16.00
   7   7   1  132.19   17.20
   7   7   1  123.79   16.80
   7   7   1  116.99   14.50
   7   7   1  134.09   19.00
   8  -7   1   22.00    8.40
   8  -7   1   24.10   12.80
  -8  -7  -1    9.20    8.90
   8  -7   1   24.10    9.90
   8  -7   1   18.00   10.20
  -8  -7  -1   11.30    9.10
  -8  -7  -1   27.90    7.50
  -8  -7  -1   21.90    7.60
   8  -7   1   20.00   10.30
   8  -7   1    4.80   11.60
  -8   7  -1    3.40    8.50
  -8   7  -1   20.70    4.70
   8   7   1   29.90   11.60
  -8   7  -1   16.80    8.10
   8   7   1   19.00    9.40
   8   7   1   29.90   15.50
  -8   7  -1   36.70    9.10
   8   7   1   13.30   10.80
   8   7   1   24.70    6.10
  -9  -7  -1  173.18   19.90
  -9  -7  -1  219.88   14.10
   9  -7   1  259.87   24.50
   9  -7   1  244.98   22.60
   9  -7   1  169.38   19.80
  -9  -7  -1  197.18   14.20
   9  -7   1  241.68   23.90
   9  -7   1  184.88   21.20
   9   7   1  280.47   31.00
  -9   7  -1  156.08   18.40
   9   7   1  199.18   26.90
   9   7   1  228.78   25.60
  -9   7  -1  184.88   20.30
   9   7   1  207.78   23.70
  10  -7   1   37.00   15.20
 -10  -7  -1   31.10   11.00
  10  -7   1   25.50   10.40
  10  -7   1   15.50   10.00
  10   7   1   22.90   10.60
 -10   7  -1   14.10    8.30
 -10   7  -1   10.90    6.50
  10   7   1   24.80   18.40
  10   7   1    9.10   13.60
  10   7   1   37.00   12.60
 -10  -8   1   43.90    9.90
 -10  -8   1   49.40   11.50
  10  -8  -1   47.00   14.70
  10  -8  -1   56.89   16.40
 -10  -8   1   57.49   12.80
  10  -8  -1   52.29   14.90
 -10   8   1   58.19   12.60
  10   8  -1   28.90   18.00
 -10   8   1   51.19   10.00
 -10   8   1   45.00    7.70
  10   8  -1   52.29   13.60
  10   8  -1   40.20   13.20
  10   8  -1   65.09   17.10
   9  -8  -1   57.39   16.60
  -9  -8   1   60.69   13.90
   9  -8  -1   51.29   13.00
  -9  -8   1   31.40   10.70
   9  -8  -1   39.00   12.70
  -9  -8   1   62.79   12.10
  -9   8   1   53.69   13.40
   9   8  -1   48.40    7.90
   9   8  -1   64.99   16.40
   9   8  -1   68.99   17.90
  -9   8   1   40.00   13.40
  -9   8   1   64.59   10.20
   9   8  -1   77.09   20.50
   8  -8  -1  191.08   22.90
   8  -8  -1  206.98   22.30
  -8  -8   1  200.78   21.60
   8  -8  -1  175.28   22.50
  -8  -8   1  211.38   19.20
   8  -8  -1  146.59   21.60
  -8  -8   1  181.18   18.70
   8  -8  -1  208.48   25.30
   8  -8  -1  203.68   22.70
   8   8  -1  192.18   26.50
  -8   8   1  196.18   21.60
   8   8  -1  163.98   22.60
   8   8  -1  177.38   16.90
  -8   8   1  212.88   17.90
   8   8  -1  228.68   30.40
  -8   8   1  150.48   21.10
   8   8  -1  212.58   27.90
   8   8  -1  188.98   23.50
  -8   8   1  204.68   18.50
   7  -8  -1   82.69   15.10
  -7  -8   1   84.69   14.70
  -7  -8   1  114.09   14.50
   7  -8  -1   78.89   18.00
  -7  -8   1   98.79   15.40
  -7  -8   1  140.69   17.10
   7  -8  -1   87.39   15.50
   7  -8  -1  101.59   16.80
   7  -8  -1  102.09   16.50
  -7   8   1   77.49   13.00
   7   8  -1   81.09   12.60
  -7   8   1  120.59   18.50
   7   8  -1  103.19   17.30
   7   8  -1   80.99   16.10
  -7   8   1   93.69   14.70
  -7   8   1   87.79   14.90
   7   8  -1   94.39   16.80
  -7   8   1   77.89   13.10
   7   8  -1   80.59   18.30
   6  -8  -1  205.18   23.80
   6  -8  -1  258.47   26.10
  -6  -8   1  280.97   24.30
  -6  -8   1  241.38   23.70
  -6  -8   1  237.48   23.90
  -6  -8   1  230.18   21.70
  -6  -8   1  255.17   27.20
   6  -8  -1  254.87   24.70
   6  -8  -1  263.57   25.50
   6  -8  -1  276.17   25.70
   6   8  -1  254.47   24.60
  -6   8   1  269.47   22.90
  -6   8   1  270.57   23.60
  -6   8   1  265.07   21.50
   6   8  -1  275.57   25.40
   6   8  -1  237.38   24.70
   6   8  -1  275.27   25.70
  -6   8   1  279.07   22.90
   6   8  -1  292.97   28.50
   6   8  -1  295.17   26.30
   5  -8  -1  411.66   32.10
  -5  -8   1  428.46   31.20
   5  -8  -1  457.05   32.70
  -5  -8   1  436.76   32.00
   5  -8  -1  450.25   32.30
  -5  -8   1  428.86   32.70
  -5  -8   1  448.96   31.50
   5  -8  -1  394.16   33.60
   5  -8  -1  421.76   32.50
   5  -8  -1  460.25   32.00
  -5  -8   1  425.16   30.30
  -5   8   1  430.36   30.00
   5   8  -1  453.65   33.00
   5   8  -1  423.96   32.40
   5   8  -1  359.76   31.30
  -5   8   1  414.26   29.40
  -5   8   1  426.46   30.50
   5   8  -1  459.95   34.80
  -5   8   1  388.56   34.60
   5   8  -1  459.85   38.30
   5   8  -1  443.86   33.10
  -5   8   1  433.36   34.40
   4  -8  -1  344.97   29.50
   4  -8  -1  413.66   30.80
  -4  -8   1  433.46   29.50
  -4  -8   1  416.26   30.10
   4  -8  -1  437.96   30.50
  -4  -8   1  413.26   33.00
   4  -8  -1  489.05   31.20
  -4  -8   1  442.56   30.70
   4  -8  -1  351.16   33.10
   4  -8  -1  448.36   31.30
  -4  -8   1  393.26   29.70
   4   8  -1  444.76   32.90
   4   8  -1  475.25   32.30
   4   8  -1  339.77   29.50
  -4   8   1  442.86   34.60
  -4   8   1  396.46   30.40
  -4   8   1  398.76   28.70
  -4   8   1  369.36   28.40
  -4   8   1  418.06   28.90
   4   8  -1  424.46   29.80
  -4   8   1  404.16   32.30
   4   8  -1  382.96   30.50
   4   8  -1  463.05   31.50
  -3  -8   1   21.20    7.70
   3  -8  -1   31.10   10.30
   3  -8  -1   29.20    9.60
   3  -8  -1   28.50   11.50
   3  -8  -1   14.10    7.50
  -3  -8   1   37.00   10.70
   3  -8  -1   23.30   10.50
  -3  -8   1   11.60    8.70
   3  -8  -1   31.40    9.90
  -3  -8   1   28.30   12.10
  -3  -8   1   37.10   10.90
  -3   8   1   40.90   10.10
   3   8  -1    7.50    9.70
   3   8  -1   22.00   11.10
   3   8  -1   46.40   11.50
  -3   8   1   30.20    9.80
  -3   8   1   33.90    9.30
  -3   8   1   20.40   12.00
  -3   8   1   18.50    9.50
   3   8  -1   27.40    9.80
   3   8  -1   36.80   10.80
   3   8  -1   39.60   10.10
  -3   8   1   35.40   10.10
   2  -8  -1    2.30    6.40
  -2  -8   1   13.20    5.70
   2  -8  -1   11.50    7.70
  -2  -8   1    9.50    8.50
  -2  -8   1   17.70   10.50
   2  -8  -1   -2.70    7.60
   2  -8  -1   31.40    9.90
   2  -8  -1   21.10    8.70
  -2  -8   1   12.60    8.30
  -2  -8   1   17.60    9.30
  -2  -8   1   21.70    9.40
   2   8  -1    6.80    8.10
  -2   8   1   -5.50    9.10
  -2   8   1   22.80    9.20
  -2   8   1   10.90    7.70
  -2   8   1   19.80    8.40
   2   8  -1    9.70    8.10
   2   8  -1    4.00    7.90
  -2   8   1   12.40    8.20
   2   8  -1   11.00    8.50
   2   8  -1   -0.50    8.50
  -2   8   1    6.60    7.20
   2   8  -1   14.50   10.30
   1  -8  -1   28.50    9.40
  -1  -8   1   22.90    7.20
   1  -8  -1   31.60    9.40
   1  -8  -1   10.50   14.60
   1  -8  -1    0.70    9.30
  -1  -8   1   18.20    9.30
  -1  -8   1   37.90    8.50
  -1  -8   1    3.50   11.30
  -1  -8   1   22.90    9.10
   1  -8  -1   24.00    9.60
  -1  -8   1   15.80    8.80
  -1   8   1    8.30   10.80
   1   8  -1    8.70    6.00
  -1   8   1   14.90    8.60
  -1   8   1   14.30    8.30
  -1   8   1    7.00    8.00
   1   8  -1   18.00    8.20
   1   8  -1    5.50   10.50
   1   8  -1   30.90    7.70
   1   8  -1   30.90    9.30
  -1   8   1   17.20    9.00
   1   8  -1   28.60    9.10
  -1   8   1   25.60    7.90
   0  -8  -1   49.10    9.80
   0  -8   1   39.00    8.60
   0  -8   1   34.60   10.10
   0  -8  -1   38.00   10.20
   0  -8   1   54.99   13.80
   0  -8   1   46.80    9.00
   0  -8   1   27.20    7.90
   0  -8   1   55.49   11.20
   0  -8  -1   44.10   10.30
   0  -8  -1   43.30   14.40
   0  -8  -1   28.20   10.40
   0  -8  -1   61.69   10.20
   0   8   1   40.60    9.10
   0   8  -1   50.39    9.90
   0   8  -1   25.30   10.10
   0   8   1   46.20    9.30
   0   8   1   39.30    9.90
   0   8   1   47.70   12.90
   0   8  -1   37.60    8.80
   0   8  -1   57.59   11.00
   0   8  -1   35.80   10.10
   0   8  -1   51.69   10.30
   0   8   1   47.70   10.80
   1  -8   1   35.50   12.20
   1  -8   1   22.70    8.70
  -1  -8  -1   48.60   10.30
  -1  -8  -1   59.09    9.60
  -1  -8  -1   44.10   10.70
  -1  -8  -1   48.90   12.40
   1  -8   1   56.29   11.10
   1  -8   1   48.50   10.00
  -1  -8  -1   34.30    9.90
   1  -8   1   47.40   10.40
   1  -8   1   39.90    8.30
  -1  -8  -1   59.39   11.20
  -1   8  -1   61.09   10.70
   1   8   1   37.90   10.40
  -1   8  -1   45.50    8.30
  -1   8  -1   43.50   10.20
   1   8   1   62.69   10.90
   1   8   1   42.80    8.80
  -1   8  -1   30.50   12.00
   1   8   1   37.00    9.60
  -1   8  -1   27.90    9.00
   1   8   1   50.19   10.20
   1   8   1   45.00   12.30
  -1   8  -1   37.20    8.20
   2  -8   1   49.90    9.50
   2  -8   1   65.19   12.00
   2  -8   1   57.89   13.60
   2  -8   1   51.49   11.10
  -2  -8  -1   54.39   12.80
   2  -8   1   58.39   11.20
  -2  -8  -1   48.40   10.50
   2  -8   1   46.80   10.40
  -2  -8  -1   46.70    9.80
  -2  -8  -1   58.59   10.90
  -2  -8  -1   68.59   11.70
  -2   8  -1   69.09   12.30
  -2   8  -1   48.10   10.50
  -2   8  -1   68.79   14.20
  -2   8  -1   58.29    9.90
   2   8   1   48.90   10.50
   2   8   1   46.80   10.90
  -2   8  -1   52.69    8.40
   2   8   1   51.89   11.30
   2   8   1   72.79   12.40
   2   8   1   50.99    9.50
   2   8   1   44.60   12.30
  -2   8  -1   44.90    9.70
   3  -8   1   -2.60    9.00
   3  -8   1   -4.20    7.30
   3  -8   1   -0.40    6.50
   3  -8   1   -2.50    7.20
  -3  -8  -1   -3.60    7.40
  -3  -8  -1   -2.60    7.20
  -3  -8  -1   -0.80    7.70
   3  -8   1   -8.80    6.90
  -3  -8  -1   -0.40    6.50
   3  -8   1    7.60    8.30
  -3  -8  -1    6.80    7.20
  -3  -8  -1   -7.80    7.50
   3   8   1   -4.90    8.40
   3   8   1    2.10    5.10
   3   8   1    0.30    9.60
  -3   8  -1   -8.40    8.90
   3   8   1    4.40    8.10
   3   8   1    7.50    8.80
   3   8   1  -14.70    7.00
  -3   8  -1   -4.10    6.20
  -3   8  -1    1.50    6.70
  -3   8  -1    4.10    7.50
  -3   8  -1   -2.80    6.50
   4  -8   1    1.20    8.30
   4  -8   1   -9.40    6.80
   4  -8   1    1.20    6.90
  -4  -8  -1   -8.70    6.10
  -4  -8  -1    0.50    7.30
  -4  -8  -1   17.00    8.50
  -4  -8  -1   -1.20    7.20
   4  -8   1    8.20    7.70
   4  -8   1   -2.10    7.40
  -4  -8  -1   -4.00    6.40
   4  -8   1  -13.10    9.50
   4   8   1   10.90    8.40
  -4   8  -1   -1.70    6.00
  -4   8  -1   -0.30    5.10
  -4   8  -1    8.00   10.00
  -4   8  -1   -4.70    5.70
   4   8   1   -3.90    7.70
   4   8   1  -16.50    8.60
   4   8   1    4.20    8.30
   4   8   1    6.80    6.50
   4   8   1   -8.70    8.60
   5  -8   1  208.58   20.50
  -5  -8  -1  207.48   18.00
   5  -8   1  199.38   20.00
  -5  -8  -1  206.08   19.10
   5  -8   1  208.98   20.10
  -5  -8  -1  202.38   19.50
  -5  -8  -1  207.08   19.30
   5  -8   1  164.78   19.20
  -5  -8  -1  193.08   20.70
   5  -8   1  190.28   19.80
   5  -8   1  218.18   24.50
   5   8   1  226.28   27.40
  -5   8  -1  207.28   18.90
  -5   8  -1  186.68   16.40
   5   8   1  231.28   21.30
   5   8   1  239.68   24.00
   5   8   1  238.98   24.50
  -5   8  -1  223.28   22.90
   5   8   1  201.38   20.80
   5   8   1  176.88   19.90
  -5   8  -1  192.38   18.00
   6  -8   1   23.20   10.20
  -6  -8  -1   18.80    8.80
   6  -8   1   21.90   10.20
   6  -8   1   26.80   15.20
   6  -8   1   18.30    9.20
   6  -8   1   11.00    8.90
  -6  -8  -1   32.60    8.70
  -6  -8  -1   20.50    9.60
   6  -8   1   17.00    9.80
  -6  -8  -1   26.80    8.80
   6   8   1   70.29   17.90
  -6   8  -1   18.90    8.70
  -6   8  -1   23.90    8.00
  -6   8  -1   20.50   10.30
   6   8   1   23.50   11.20
  -6   8  -1   18.60    7.90
   6   8   1   23.80    9.60
   6   8   1   12.60    9.80
  -6   8  -1   17.60    7.90
   6   8   1   25.50   10.40
   6   8   1   19.30   12.00
  -7  -8  -1    5.50    7.30
   7  -8   1    9.50   10.30
   7  -8   1    6.80    9.00
  -7  -8  -1   13.00    6.50
  -7  -8  -1   18.10    9.40
   7  -8   1   -0.30    7.90
   7  -8   1    1.30    8.30
   7  -8   1   14.30   11.60
  -7  -8  -1   15.60    9.30
   7  -8   1    8.90    8.40
  -7   8  -1    5.60    6.30
  -7   8  -1    5.10    7.70
   7   8   1   11.40    9.90
  -7   8  -1   10.10    8.70
  -7   8  -1    7.00    5.30
   7   8   1   11.60    9.20
   7   8   1   -4.60    8.90
   7   8   1   11.00    8.60
   7   8   1   10.60   16.70
   7   8   1   22.60   11.60
  -7   8  -1    4.60    7.20
   8  -8   1   46.30   12.30
   8  -8   1   16.30    9.80
   8  -8   1   10.20   11.00
  -8  -8  -1   10.90   10.50
   8  -8   1   24.10   11.20
   8  -8   1   40.10   11.30
   8   8   1   33.00   12.10
   8   8   1    4.50   11.30
  -8   8  -1   29.00    9.50
  -8   8  -1   21.90    5.60
   8   8   1   18.60   11.40
   8   8   1   14.90   14.60
  -8   8  -1   37.70   10.40
  -8   8  -1   35.00    5.80
   8   8   1   28.10    8.40
   8   8   1   20.10   12.40
   9  -8   1    5.00   10.00
  -9  -8  -1    4.20    5.60
   9  -8   1   10.70    9.50
  -9  -8  -1   -4.40    5.60
   9  -8   1    7.70   10.70
   9  -8   1   -6.00   10.60
   9   8   1   -7.30   11.10
   9   8   1    8.30    5.10
   9   8   1   26.20   16.20
   9   8   1    8.70   10.50
  -9   8  -1    0.30    8.40
  -9   8  -1    1.80    7.30
  10  -8   1   78.79   17.60
  10  -8   1   72.19   14.10
  10  -8   1   76.59   14.90
 -10   8  -1   56.39   11.40
  10   8   1   58.59   15.00
  10   8   1   86.09   18.20
  10   8   1   59.99   22.00
 -10   8  -1   48.10   12.10
  10   8   1   90.69   19.50
  10  -9  -1  -18.60   10.50
  10  -9  -1   -5.00   11.20
 -10  -9   1    3.40   10.20
  10  -9  -1   -9.40   11.30
 -10  -9   1    6.30    8.20
 -10  -9   1    1.50   10.20
  10   9  -1    5.40   12.00
  10   9  -1    2.10   12.70
 -10   9   1    3.50   10.10
 -10   9   1   -1.70    8.00
 -10   9   1   -8.00    8.40
  10   9  -1  -10.40   12.80
  10   9  -1   17.50   17.60
   9  -9  -1   -9.30   10.50
   9  -9  -1    0.50   10.10
   9  -9  -1   13.60   12.30
  -9  -9   1    6.70    9.50
  -9  -9   1   12.50   10.60
  -9  -9   1    7.80   11.50
  -9   9   1    8.60   10.40
   9   9  -1    9.70    6.30
  -9   9   1    9.20    9.40
   9   9  -1   15.20   12.60
  -9   9   1   -4.60    7.40
   9   9  -1   -0.90   13.50
  -9   9   1    9.60    7.50
   9   9  -1   21.00   12.80
   9   9  -1   19.10   13.50
   8  -9  -1   47.50   12.70
  -8  -9   1   71.39   12.40
   8  -9  -1   47.60   14.90
  -8  -9   1   61.59   13.50
  -8  -9   1   76.79   12.60
   8  -9  -1   88.79   15.60
   8  -9  -1   72.19   17.00
  -8   9   1   66.19   15.20
  -8   9   1   50.99   10.30
   8   9  -1   65.09   18.10
   8   9  -1   45.80   13.80
   8   9  -1   34.10   13.30
  -8   9   1   67.19   16.30
   8   9  -1   25.90   14.00
  -8   9   1   39.30    8.70
  -7  -9   1   82.39   14.30
   7  -9  -1  101.59   17.60
   7  -9  -1   86.59   16.60
   7  -9  -1  100.49   16.70
   7  -9  -1  100.69   19.40
   7  -9  -1   97.09   16.20
  -7  -9   1   89.99   15.50
   7  -9  -1   72.09   15.70
  -7  -9   1   91.99   13.70
  -7  -9   1   56.19   13.10
   7   9  -1   59.79   14.60
  -7   9   1   71.99   13.10
   7   9  -1   68.49   13.40
   7   9  -1   74.39   16.00
   7   9  -1  106.19   18.70
  -7   9   1  116.09   14.60
  -7   9   1   86.09   17.90
  -7   9   1  108.19   15.90
   7   9  -1   86.89   18.20
  -6  -9   1   41.60   13.70
   6  -9  -1   61.29   14.70
   6  -9  -1   63.09   14.50
   6  -9  -1   31.90   13.10
   6  -9  -1   72.19   15.40
  -6  -9   1   88.09   14.30
   6  -9  -1   71.59   15.20
  -6  -9   1   72.59   14.30
   6  -9  -1   67.69   14.30
  -6  -9   1   46.90   11.20
  -6   9   1   56.19   13.90
   6   9  -1   63.59   13.20
   6   9  -1   55.99   16.90
   6   9  -1   32.60   10.50
  -6   9   1   60.59   11.80
  -6   9   1   59.49   16.40
  -6   9   1   45.60   11.90
   6   9  -1   61.59   15.60
   6   9  -1   61.89   14.10
  -6   9   1   49.00   11.30
   5  -9  -1  165.58   19.30
  -5  -9   1  173.98   21.90
   5  -9  -1  154.08   19.00
  -5  -9   1  147.99   18.80
   5  -9  -1  145.99   21.40
  -5  -9   1  147.39   17.50
  -5  -9   1  139.89   17.50
   5  -9  -1  123.99   16.40
   5  -9  -1  119.09   18.20
   5  -9  -1  153.58   19.50
  -5  -9   1  135.89   17.10
   5   9  -1  176.38   20.20
   5   9  -1  117.19   18.30
   5   9  -1  157.98   20.90
  -5   9   1  111.99   15.60
  -5   9   1  105.49   15.20
   5   9  -1  102.99   17.40
   5   9  -1  159.88   18.90
   5   9  -1  136.79   19.70
  -5   9   1  119.29   21.50
  -5   9   1  135.99   17.70
  -5   9   1  157.98   17.80
  -4  -9   1    9.70    9.40
   4  -9  -1   -0.70    9.10
  -4  -9   1    7.60    7.10
   4  -9  -1   -1.30    9.00
  -4  -9   1   31.60   11.30
   4  -9  -1    1.10    9.40
   4  -9  -1    0.40    9.10
  -4  -9   1    0.80   11.20
   4  -9  -1   16.90   10.10
   4  -9  -1   -1.90    7.20
  -4  -9   1   -7.70    7.60
   4   9  -1  -12.70    9.40
   4   9  -1   -1.70    8.60
  -4   9   1    7.10    8.40
   4   9  -1    3.40   10.30
  -4   9   1    0.90   12.00
   4   9  -1    0.60    6.70
  -4   9   1    6.90    9.10
  -4   9   1   -1.10    8.30
   4   9  -1  -15.10    9.70
  -4   9   1   -8.90    8.10
   4   9  -1   -4.70    6.60
  -4   9   1    0.90    9.10
   3  -9  -1   29.50   10.40
   3  -9  -1   30.70   11.70
  -3  -9   1   38.90   11.00
   3  -9  -1   32.90    9.70
  -3  -9   1   29.10    9.00
   3  -9  -1   28.60   11.70
  -3  -9   1   23.10   13.60
  -3  -9   1   43.00   11.30
  -3  -9   1   50.79   12.50
   3  -9  -1   34.60    8.50
   3   9  -1   48.30   12.60
  -3   9   1   31.30   11.60
  -3   9   1   44.20   15.10
  -3   9   1   37.80   10.10
  -3   9   1   57.89   11.50
   3   9  -1   22.60   13.40
   3   9  -1   39.70   11.10
   3   9  -1   36.50   12.10
  -3   9   1   35.20   11.00
  -3   9   1   44.40   11.10
   3   9  -1   47.40   12.20
   3   9  -1   27.40   11.80
  -2  -9   1  192.88   17.80
   2  -9  -1  221.88   20.30
   2  -9  -1  248.18   21.50
   2  -9  -1  215.58   21.20
   2  -9  -1  224.98   25.50
  -2  -9   1  202.88   20.80
   2  -9  -1  204.78   20.80
   2  -9  -1  245.28   21.70
  -2  -9   1  210.88   20.30
  -2  -9   1  232.48   21.00
  -2  -9   1  289.87   28.00
  -2  -9   1  189.28   20.40
  -2   9   1  198.18   19.70
  -2   9   1  222.18   20.20
   2   9  -1  234.48   20.50
   2   9  -1  209.68   19.50
   2   9  -1  262.87   26.50
  -2   9   1  186.88   19.80
  -2   9   1  213.48   25.00
   2   9  -1  208.68   20.20
  -2   9   1  206.58   20.00
   2   9  -1  233.58   21.30
  -2   9   1  194.18   20.20
   2   9  -1  179.08   18.60
   1  -9  -1    4.60    9.70
   1  -9  -1    2.90   11.00
  -1  -9   1   18.20    7.70
   1  -9  -1   40.00   10.20
   1  -9  -1   17.50    9.20
   1  -9  -1   38.40    9.70
  -1  -9   1   20.50    7.80
  -1  -9   1   28.60   10.10
  -1  -9   1   17.20   10.20
   1  -9  -1   21.40    7.90
  -1  -9   1   18.00    9.50
  -1  -9   1   18.80   10.00
  -1   9   1   13.70   11.80
  -1   9   1   40.50    9.90
   1   9  -1   18.00    7.20
  -1   9   1   36.00   10.50
  -1   9   1   21.10    8.80
   1   9  -1   20.30    9.90
  -1   9   1    4.60    6.50
   1   9  -1   21.80   12.80
   1   9  -1   35.20   10.40
   1   9  -1   -1.30    8.40
  -1   9   1   11.00    9.10
   1   9  -1   19.10    8.70
   0  -9   1   26.60   13.00
   0  -9  -1   37.50   11.20
   0  -9  -1   31.00   13.90
   0  -9  -1   54.39   10.20
   0  -9   1   47.00   11.10
   0  -9   1   31.70    9.20
   0  -9   1   38.40   10.30
   0  -9  -1   41.60   11.10
   0  -9  -1   35.50   10.10
   0  -9  -1   52.09    9.40
   0  -9   1   46.70   10.60
   0  -9   1   49.70   11.20
   0   9   1   30.00    9.90
   0   9   1   39.30   11.40
   0   9  -1   40.50   11.00
   0   9  -1   53.69   12.40
   0   9  -1   67.19   12.50
   0   9  -1   43.70    9.20
   0   9   1   31.60   10.40
   0   9   1   38.90   11.40
   0   9  -1   28.60   12.50
   0   9   1   44.90   14.10
   0   9   1   34.70   10.10
   0   9  -1   36.60    8.40
  -1  -9  -1   -5.80    7.80
   1  -9   1    3.30    8.40
   1  -9   1   -1.70   10.30
  -1  -9  -1    5.60    8.20
   1  -9   1  -14.00    7.10
   1  -9   1    1.20    6.40
  -1  -9  -1   18.00    9.50
   1  -9   1    0.10    6.30
   1  -9   1    3.20   10.10
  -1  -9  -1    7.00    7.60
  -1  -9  -1   -2.60    8.30
  -1  -9  -1    9.00    8.20
   1   9   1    0.50    8.10
  -1   9  -1    6.80    8.40
   1   9   1   -6.30   10.70
  -1   9  -1    5.00    5.80
   1   9   1   -1.50    7.70
  -1   9  -1   -0.90    8.00
   1   9   1    1.30    7.80
  -1   9  -1    0.70   10.20
  -1   9  -1   -5.10    7.70
  -1   9  -1    2.30    6.90
   1   9   1    2.60    8.50
   2  -9   1   -0.30    9.00
   2  -9   1    0.00    8.00
   2  -9   1    7.30    8.20
  -2  -9  -1   12.30    9.30
   2  -9   1    1.60    7.60
  -2  -9  -1   -1.50   12.50
  -2  -9  -1   13.40    9.00
  -2  -9  -1   -9.30    4.80
   2  -9   1   22.30    9.50
  -2  -9  -1    7.30    7.30
   2  -9   1   21.90   15.80
  -2  -9  -1    7.00    8.60
  -2   9  -1   37.30   13.00
   2   9   1   -6.30    8.70
  -2   9  -1   -3.90    7.70
  -2   9  -1   11.00    7.20
   2   9   1    4.50    6.70
   2   9   1   12.60   10.60
  -2   9  -1   17.60    8.80
   2   9   1    5.30   12.50
   2   9   1   -2.00    7.80
   2   9   1   -1.10    8.60
  -2   9  -1    2.20    7.50
  -3  -9  -1   34.20    7.90
  -3  -9  -1   47.20   11.50
  -3  -9  -1   28.20   10.80
   3  -9   1   36.80   10.10
  -3  -9  -1   24.90   11.30
  -3  -9  -1   35.60   10.50
  -3  -9  -1   34.60   10.90
   3  -9   1   48.10   10.20
   3  -9   1   37.90   11.10
   3  -9   1   43.30   13.40
   3  -9   1   30.40    8.80
  -3   9  -1   41.10   13.00
   3   9   1   53.99   11.70
  -3   9  -1   46.80   10.40
   3   9   1   53.09   12.40
   3   9   1   45.90   12.10
   3   9   1   34.70   13.30
   3   9   1   32.60   11.60
   3   9   1   41.80   10.20
  -3   9  -1   46.10   10.70
  -3   9  -1   37.90    8.40
  -3   9  -1   40.70   10.30
   4  -9   1   51.89   11.80
  -4  -9  -1   22.40    9.80
   4  -9   1   39.20   11.40
   4  -9   1   36.90    9.40
  -4  -9  -1   31.50    9.80
   4  -9   1   41.40   10.90
   4  -9   1   52.59   12.70
  -4  -9  -1   35.40   12.10
   4  -9   1   39.70   14.50
  -4  -9  -1   53.69   11.40
  -4  -9  -1   27.40    9.10
  -4   9  -1   22.00    9.70
   4   9   1   33.20   11.80
  -4   9  -1   34.10    9.90
   4   9   1   28.60   11.40
   4   9   1   36.20   13.00
   4   9   1   24.80   12.50
  -4   9  -1   56.49   14.70
   4   9   1   56.19   12.80
  -4   9  -1   45.30   13.60
  -4   9  -1   24.90   10.00
   4   9   1   41.60   13.40
  -4   9  -1   27.50    9.30
   5  -9   1   12.20   10.00
  -5  -9  -1    6.90    7.50
   5  -9   1   15.60    7.30
   5  -9   1   10.30    8.70
   5  -9   1    8.40   12.70
  -5  -9  -1   22.40    9.40
  -5  -9  -1   16.20    8.60
  -5  -9  -1  -10.20   12.00
  -5  -9  -1    7.90    9.20
   5  -9   1   -1.50    9.10
   5  -9   1   15.30    9.60
  -5   9  -1   31.10   10.60
  -5   9  -1   13.50    7.20
   5   9   1   -2.20   10.10
   5   9   1    4.20   10.50
   5   9   1   15.10   12.30
   5   9   1    0.90    9.40
  -5   9  -1   21.00    9.30
   5   9   1   -2.70    9.10
  -5   9  -1    3.40    7.90
   5   9   1   21.90    8.60
  -5   9  -1    1.90    6.50
   6  -9   1    2.10   11.30
  -6  -9  -1   -1.10    8.10
   6  -9   1    9.80    9.10
   6  -9   1    5.00    8.80
   6  -9   1   27.60   10.90
  -6  -9  -1   -9.20    6.50
  -6  -9  -1  -12.10    8.40
   6  -9   1    1.20    8.00
   6  -9   1    6.80    9.50
  -6  -9  -1    6.70    7.90
   6   9   1   -4.10    8.90
   6   9   1    0.10    8.70
   6   9   1   11.40   11.50
   6   9   1    6.00   11.10
  -6   9  -1    4.30    7.50
  -6   9  -1   22.90   11.10
   6   9   1   11.40   12.40
  -6   9  -1   17.20    8.30
  -6   9  -1   -6.60    8.40
   6   9   1   -6.30    8.70
  -6   9  -1   18.50    8.70
  -7  -9  -1   92.99   12.40
  -7  -9  -1   86.39   12.70
   7  -9   1   62.49   14.00
   7  -9   1   78.89   17.70
   7  -9   1  116.69   17.70
  -7  -9  -1  100.69   15.40
   7  -9   1   78.69   17.00
   7  -9   1   57.49   14.60
  -7   9  -1   63.89   15.20
   7   9   1   71.69   16.30
   7   9   1   72.49   14.60
   7   9   1   81.49   15.80
   7   9   1   83.39   16.40
  -7   9  -1   84.79   14.00
  -7   9  -1   93.69   12.50
   7   9   1  113.29   18.00
   7   9   1   92.29   19.60
   8  -9   1   50.79   12.00
  -8  -9  -1   57.89   10.40
  -8  -9  -1   58.49   13.20
   8  -9   1   65.49   15.00
  -8  -9  -1   32.10    9.50
   8  -9   1   80.99   14.80
   8  -9   1   43.00   13.00
   8  -9   1   58.59   17.50
   8  -9   1   74.69   16.90
  -8   9  -1   44.60    7.80
   8   9   1   30.30   17.00
  -8   9  -1   47.40    6.90
   8   9   1   62.29   14.20
  -8   9  -1   42.40   11.30
  -8   9  -1   63.09   14.60
   8   9   1    6.60   14.00
   8   9   1   41.90   13.80
  -9  -9  -1   19.20   11.20
   9  -9   1   16.10   12.50
   9  -9   1   14.60    9.20
   9  -9   1    8.40    9.60
   9  -9   1   37.00   11.10
   9   9   1   18.00   15.70
  -9   9  -1   33.90   12.30
   9   9   1   15.70   12.10
   9   9   1   33.50   15.20
  -9   9  -1   36.60   12.40
   9   9   1   23.10    7.40
   9   9   1    8.40   11.30
 -10  -9  -1   14.70    9.40
  10  -9   1   22.10   10.70
  10  -9   1  -20.30   11.40
  10  -9   1   23.70   12.90
  10   9   1   17.30   11.60
 -10   9  -1   -0.90    9.60
  10   9   1    3.90   13.70
 -10   9  -1   -3.10   10.50
  10   9   1    7.20   18.40
   9 -10  -1   17.50   12.70
  -9 -10   1   -2.70   10.20
  -9 -10   1   13.90   11.70
  -9 -10   1  -11.80   10.30
   9 -10  -1   13.00   13.50
  -9  10   1   11.10    8.10
   9  10  -1    5.20   13.00
  -9  10   1   27.30   22.80
  -9  10   1   16.20   11.20
   9  10  -1   17.40   12.70
   9  10  -1   12.30   16.20
   9  10  -1    4.40    7.10
   9  10  -1   -3.40   13.20
  -9  10   1    7.60    8.60
   8 -10  -1   91.29   18.50
  -8 -10   1   85.39   14.40
  -8 -10   1  104.89   15.70
   8 -10  -1  116.49   18.70
   8 -10  -1  129.29   20.90
   8 -10  -1  127.89   20.00
  -8 -10   1   81.99   16.30
   8  10  -1  100.99   15.00
   8  10  -1   87.89   21.70
  -8  10   1  106.79   14.70
   8  10  -1  108.69   18.60
   8  10  -1  107.89   19.90
  -8  10   1  128.09   18.50
  -8  10   1  103.19   15.40
   8  10  -1   71.59   18.50
  -8  10   1  143.09   23.10
   7 -10  -1   12.80   11.80
  -7 -10   1   25.90   10.80
   7 -10  -1   15.20   12.10
  -7 -10   1   24.60   11.90
  -7 -10   1   14.40   12.10
   7 -10  -1   10.30   13.90
   7 -10  -1   29.90   15.10
   7 -10  -1    2.30   11.40
  -7 -10   1   -1.50    9.90
   7 -10  -1    3.10   10.70
   7  10  -1   11.80   12.90
   7  10  -1   10.30   13.40
  -7  10   1   16.70   10.50
   7  10  -1   13.90   11.30
   7  10  -1   17.80   10.00
  -7  10   1   31.80    9.70
  -7  10   1   16.30   16.80
   7  10  -1   12.90   12.40
  -7  10   1    1.00    9.50
  -6 -10   1  319.07   27.70
  -6 -10   1  307.57   26.40
  -6 -10   1  363.16   30.80
   6 -10  -1  319.27   29.10
   6 -10  -1  353.86   33.20
   6 -10  -1  318.57   30.40
  -6 -10   1  324.07   29.10
   6 -10  -1  334.47   30.00
   6  10  -1  287.47   27.80
  -6  10   1  353.56   35.40
  -6  10   1  341.97   28.60
   6  10  -1  305.77   47.30
   6  10  -1  410.76   33.10
  -6  10   1  327.17   25.90
  -6  10   1  343.07   26.80
   6  10  -1  337.07   30.10
   6  10  -1  294.37   29.40
  -5 -10   1   25.80   11.30
   5 -10  -1   -2.60    9.80
  -5 -10   1   19.00   10.10
   5 -10  -1    8.20   12.40
  -5 -10   1   19.60   11.90
   5 -10  -1   10.00   10.50
   5 -10  -1   19.40   11.10
   5 -10  -1   -1.60   10.30
  -5 -10   1    7.20   12.50
  -5  10   1   -2.60   10.40
   5  10  -1    6.30   10.40
   5  10  -1    9.80   11.30
  -5  10   1   36.00   12.10
  -5  10   1   24.90   11.80
  -5  10   1   37.00   12.10
   5  10  -1   14.30   10.50
   5  10  -1   19.80    8.60
  -5  10   1   22.20   10.30
   5  10  -1   17.40    9.80
   5  10  -1   35.20   15.50
   4 -10  -1   13.80   12.30
  -4 -10   1    9.80   10.20
   4 -10  -1   28.20   10.60
  -4 -10   1    5.40   13.70
   4 -10  -1   12.50   11.60
  -4 -10   1   18.60   10.80
   4 -10  -1   11.30   11.30
  -4 -10   1   25.30   12.00
   4 -10  -1    7.40    9.20
   4 -10  -1   -0.20   10.50
  -4 -10   1    3.80    8.90
  -4  10   1    3.60    8.70
  -4  10   1   11.80    9.60
  -4  10   1    5.80    9.70
  -4  10   1   15.90    8.30
  -4  10   1  -22.80   13.70
   4  10  -1   17.70   11.30
  -4  10   1    4.60   10.50
   4  10  -1    5.10   10.40
   4  10  -1  -14.70    9.70
   4  10  -1   14.60   11.40
   4  10  -1    6.70   11.10
   4  10  -1    4.80   10.80
   3 -10  -1  877.81   60.69
  -3 -10   1 1008.30   61.19
   3 -10  -1 1066.69   61.99
   3 -10  -1  954.90   61.49
  -3 -10   1  948.11   60.09
   3 -10  -1  904.61   65.09
  -3 -10   1  968.00   64.79
  -3 -10   1  994.40   60.69
   3 -10  -1  946.31   60.59
  -3 -10   1  918.61   59.59
   3 -10  -1 1010.60   61.69
  -3 -10   1 1033.10   61.49
   3  10  -1 1000.70   61.49
   3  10  -1 1050.79   61.09
   3  10  -1  984.30   64.69
  -3  10   1 1018.20   59.79
  -3  10   1 1021.70   60.79
  -3  10   1  997.90   60.59
   3  10  -1 1033.60   61.79
  -3  10   1 1012.60   65.39
  -3  10   1  942.51   58.99
  -3  10   1 1037.80   60.59
   3  10  -1  968.70   61.29
   3  10  -1 1057.19   61.99
  -2 -10   1  236.58   22.60
  -2 -10   1  269.77   25.30
   2 -10  -1  308.97   25.70
   2 -10  -1  240.98   26.00
   2 -10  -1  251.27   25.10
  -2 -10   1  271.37   23.00
   2 -10  -1  289.97   25.00
  -2 -10   1  266.87   26.80
   2 -10  -1  277.47   25.70
  -2 -10   1  268.47   24.30
   2 -10  -1  300.17   25.10
  -2 -10   1  263.47   24.70
   2  10  -1  287.37   25.00
  -2  10   1  277.07   24.20
   2  10  -1  292.17   25.40
  -2  10   1  273.67   23.90
   2  10  -1  238.28   28.10
   2  10  -1  290.97   24.60
  -2  10   1  273.87   29.40
   2  10  -1  312.37   25.30
  -2  10   1  234.38   24.50
   2  10  -1  283.37   25.90
  -2  10   1  282.17   24.30
  -2  10   1  247.88   22.40
   1 -10  -1  142.59   22.40
   1 -10  -1  145.89   19.00
   1 -10  -1  152.28   18.80
  -1 -10   1  148.29   16.70
  -1 -10   1  164.08   19.20
  -1 -10   1  164.68   18.90
  -1 -10   1  156.98   18.50
  -1 -10   1  138.99   17.60
   1 -10  -1  177.38   19.80
   1 -10  -1  176.98   19.70
   1 -10  -1  133.29   17.30
   1  10  -1  140.89   21.70
  -1  10   1  151.98   18.40
   1  10  -1  165.18   19.40
  -1  10   1  186.18   19.20
  -1  10   1  131.49   19.50
  -1  10   1  156.28   18.90
   1  10  -1  129.69   16.70
   1  10  -1  156.98   18.70
   1  10  -1  171.18   19.60
   1  10  -1  158.28   18.50
  -1  10   1  143.99   17.80
  -1  10   1  127.69   18.00
   0 -10   1  194.18   21.10
   0 -10   1  181.38   20.30
   0 -10  -1  176.48   20.00
   0 -10   1  178.58   25.10
   0 -10  -1  207.08   20.60
   0 -10  -1  189.08   20.40
   0 -10  -1  154.98   21.40
   0 -10   1  228.38   19.50
   0 -10  -1  199.38   18.50
   0 -10   1  170.78   19.70
   0 -10  -1  225.88   21.70
   0 -10   1  190.28   20.40
   0  10  -1  195.78   19.80
   0  10  -1  191.18   20.90
   0  10  -1  208.58   21.50
   0  10   1  183.38   20.70
   0  10   1  176.78   18.90
   0  10  -1  206.88   20.30
   0  10  -1  174.48   21.40
   0  10   1  205.78   20.60
   0  10   1  181.28   19.50
   0  10   1  196.98   20.90
   0  10   1  176.88   25.30
   0  10  -1  167.68   18.10
   1 -10   1  101.09   14.00
  -1 -10  -1   55.29   13.00
   1 -10   1   81.79   15.40
   1 -10   1   82.59   14.40
   1 -10   1   70.79   12.70
   1 -10   1   72.09   14.70
  -1 -10  -1   81.69   13.50
  -1 -10  -1   73.09   14.30
  -1 -10  -1   96.49   17.60
  -1 -10  -1   76.29   13.40
   1 -10   1   53.09   16.80
  -1 -10  -1  101.49   15.20
   1  10   1   95.79   16.60
  -1  10  -1   55.59   10.70
   1  10   1  102.89   15.70
   1  10   1   76.39   12.40
  -1  10  -1   74.59   12.50
   1  10   1   77.29   14.30
  -1  10  -1   61.69   12.70
  -1  10  -1   91.99   14.10
  -1  10  -1   92.59   13.60
  -1  10  -1   67.99   16.00
   1  10   1   97.59   14.50
  -2 -10  -1  571.84   39.90
  -2 -10  -1  534.55   35.80
  -2 -10  -1  414.86   34.20
   2 -10   1  486.75   35.80
  -2 -10  -1  482.45   35.30
   2 -10   1  508.45   41.20
   2 -10   1  531.85   36.40
  -2 -10  -1  482.45   35.50
  -2 -10  -1  498.85   35.10
   2 -10   1  533.85   34.90
   2 -10   1  503.25   36.50
   2 -10   1  508.35   35.10
  -2  10  -1  501.55   35.30
   2  10   1  497.95   36.70
  -2  10  -1  500.35   34.70
  -2  10  -1  515.55   34.70
  -2  10  -1  508.85   39.70
  -2  10  -1  484.55   34.30
   2  10   1  459.95   35.50
   2  10   1  471.85   35.90
  -2  10  -1  536.65   35.20
   2  10   1  457.15   39.00
   2  10   1  475.75   36.50
   2  10   1  514.15   36.30
   3 -10   1   72.39   18.10
   3 -10   1   91.49   15.40
  -3 -10  -1   76.79   14.20
   3 -10   1   96.39   16.30
  -3 -10  -1   76.79   13.40
  -3 -10  -1   90.99   13.60
  -3 -10  -1   76.09   14.20
  -3 -10  -1  100.19   16.00
   3 -10   1  111.29   16.80
   3 -10   1   90.99   15.60
   3 -10   1   98.79   14.80
  -3  10  -1  112.79   19.60
   3  10   1   85.59   15.80
  -3  10  -1   89.59   13.90
  -3  10  -1  115.49   15.80
  -3  10  -1  122.69   16.40
   3  10   1   85.19   15.00
  -3  10  -1   91.99   14.60
   3  10   1   86.09   18.60
   3  10   1  112.19   17.10
   3  10   1  101.29   16.50
  -3  10  -1   72.79   15.10
   3  10   1   79.29   16.10
  -4 -10  -1   24.60    9.00
   4 -10   1    1.10   12.30
  -4 -10  -1   11.60   10.50
   4 -10   1   29.30   11.40
   4 -10   1   22.60   11.00
  -4 -10  -1   13.20    9.40
  -4 -10  -1   30.30   14.20
   4 -10   1   27.80   11.50
   4 -10   1   11.00    9.20
  -4 -10  -1    6.40    8.90
   4  10   1   42.00   11.20
  -4  10  -1   40.00   13.00
   4  10   1   12.60   11.80
  -4  10  -1   24.70   10.10
  -4  10  -1   77.59   17.80
  -4  10  -1   23.70   10.60
   4  10   1   22.60   11.80
   4  10   1    3.10   12.70
  -4  10  -1   27.00    9.40
   4  10   1   30.10   10.60
  -4  10  -1   24.50   10.00
   4  10   1    1.40    9.30
   5 -10   1   17.10    9.50
  -5 -10  -1    4.40    8.50
  -5 -10  -1   49.00   12.20
  -5 -10  -1    9.40    8.00
   5 -10   1   12.50   10.60
   5 -10   1    2.30   12.70
  -5 -10  -1   20.90    7.90
   5 -10   1    2.00    9.60
  -5 -10  -1    6.50    8.40
   5 -10   1   20.70    8.80
   5 -10   1   21.40   10.30
  -5  10  -1   27.60    9.80
   5  10   1    6.40    9.70
  -5  10  -1   18.50   11.90
  -5  10  -1   25.20    8.20
  -5  10  -1   22.80    9.60
   5  10   1   17.70   11.40
   5  10   1   -9.80    9.90
   5  10   1   -6.60   12.10
   5  10   1   14.70   11.20
  -5  10  -1    7.00    9.80
  -6 -10  -1  109.69   17.30
   6 -10   1  146.09   19.90
   6 -10   1  133.19   21.70
  -6 -10  -1  104.19   15.90
   6 -10   1  125.39   18.30
   6 -10   1  196.38   25.40
  -6 -10  -1  128.29   15.90
   6 -10   1  148.89   19.20
   6  10   1   99.89   19.10
   6  10   1  137.79   20.10
  -6  10  -1  105.39   14.40
  -6  10  -1  138.79   20.10
  -6  10  -1  118.89   13.70
   6  10   1  107.49   16.50
   6  10   1  109.59   19.10
  -6  10  -1  128.89   17.00
   6  10   1  115.09   19.00
   7 -10   1  -10.50    9.80
   7 -10   1    3.50   10.40
   7 -10   1   -4.00   11.50
   7 -10   1   -2.10   10.70
  -7 -10  -1   27.40    9.50
   7 -10   1    3.90    9.20
  -7 -10  -1   19.80   10.40
   7 -10   1   -1.70   12.30
  -7 -10  -1   -5.20    8.70
   7  10   1   -6.80    9.10
   7  10   1    0.50    9.30
  -7  10  -1    4.10   11.70
   7  10   1    5.60   12.30
  -7  10  -1   11.80    8.40
   7  10   1   -4.90   12.70
   7  10   1  -22.70    8.60
  -7  10  -1    4.50    7.60
  -7  10  -1    3.80    9.20
   8 -10   1   39.20   14.50
   8 -10   1   55.09   16.80
  -8 -10  -1   21.00   10.10
   8 -10   1   50.39   12.80
   8 -10   1   51.79   13.70
  -8 -10  -1   24.50   12.10
  -8 -10  -1   50.49   10.70
  -8  10  -1   48.30   12.30
   8  10   1   41.40   18.20
  -8  10  -1   38.40    8.20
   8  10   1   35.20   11.50
   8  10   1   36.70   14.20
  -8  10  -1   41.90   16.60
   8  10   1   18.00   14.30
   8  10   1   48.30   14.60
   9 -10   1   18.30   10.50
   9 -10   1   26.70   10.80
  -9 -10  -1   18.60   10.90
   9 -10   1    7.20   13.80
  -9 -10  -1   -3.20    8.70
   9 -10   1   -5.20   11.90
  -9 -10  -1   12.40    7.40
   9  10   1  -14.00   11.00
  -9  10  -1    3.40   19.80
  -9  10  -1   10.40   10.80
   9  10   1   17.90   17.20
   9  10   1   -7.00    7.40
   9  10   1    7.70   11.70
   9  10   1   12.00   14.40
   9 -11  -1   80.19   19.40
   9 -11  -1   61.09   17.80
   9 -11  -1   39.60   15.00
  -9 -11   1   28.20   14.00
  -9 -11   1    8.70   13.10
  -9 -11   1   26.50   12.50
  -9  11   1   46.90   14.10
  -9  11   1   25.20   11.10
   9  11  -1   52.99   18.80
   9  11  -1   42.60   20.00
   9  11  -1   37.50   10.50
   9  11  -1   48.40   15.10
   9  11  -1   20.30   16.30
  -9  11   1   60.69   11.60
   8 -11  -1  171.78   23.90
   8 -11  -1  215.18   27.50
   8 -11  -1  195.38   26.30
  -8 -11   1  167.08   20.50
   8 -11  -1  174.28   22.50
  -8 -11   1  175.18   20.30
  -8 -11   1  149.39   22.50
   8  11  -1  186.98   27.70
  -8  11   1  160.28   18.50
  -8  11   1  186.08   23.50
   8  11  -1  156.58   20.70
  -8  11   1  181.98   26.10
  -8  11   1  191.08   20.10
   8  11  -1  225.18   27.40
   8  11  -1  242.48   29.30
   8  11  -1  202.48   26.30
   7 -11  -1  121.79   19.30
  -7 -11   1  110.89   17.00
  -7 -11   1  106.99   16.10
   7 -11  -1   67.69   17.10
  -7 -11   1   93.79   16.60
   7 -11  -1  105.19   19.40
  -7 -11   1   80.99   16.50
   7 -11  -1   84.29   17.50
   7  11  -1  106.79   20.10
  -7  11   1   95.69   21.00
  -7  11   1  100.19   15.70
   7  11  -1   78.19   18.00
  -7  11   1  102.69   17.70
  -7  11   1   84.69   13.80
   7  11  -1   65.89   14.80
   7  11  -1  100.99   20.40
   6 -11  -1   -9.40    9.20
   6 -11  -1   11.10   11.80
   6 -11  -1  -14.20   11.70
   6 -11  -1   -3.00   10.60
  -6 -11   1  -14.70    9.40
   6 -11  -1    8.60   12.30
  -6 -11   1    9.40   11.70
  -6 -11   1   -8.30   11.00
   6  11  -1   -3.00   11.50
  -6  11   1   20.70   10.60
  -6  11   1   -5.30   10.30
   6  11  -1    2.40   10.10
  -6  11   1    4.80   14.10
   6  11  -1   -7.10    9.00
  -6  11   1   -5.20   10.10
   6  11  -1    4.40   10.50
  -5 -11   1   -3.40   13.20
   5 -11  -1   -6.70    9.80
  -5 -11   1    4.60   10.40
   5 -11  -1   -6.70    9.20
   5 -11  -1   14.80   10.70
  -5 -11   1    5.30   10.00
   5 -11  -1   14.60   13.60
   5 -11  -1   12.70   11.20
  -5 -11   1  -18.10    9.30
   5  11  -1   -8.60   10.80
  -5  11   1   -0.90   10.30
  -5  11   1    8.60   10.10
   5  11  -1    9.30   12.50
  -5  11   1    2.20    7.30
   5  11  -1    8.00   12.10
  -5  11   1    1.30    8.10
   5  11  -1   -5.60   11.60
  -4 -11   1   73.99   14.70
   4 -11  -1   48.60   13.30
  -4 -11   1   48.50   13.10
  -4 -11   1   71.79   13.80
  -4 -11   1   68.79   14.90
   4 -11  -1   34.50   13.30
   4 -11  -1   59.29   15.20
   4 -11  -1   41.00   12.20
   4 -11  -1   67.89   17.20
  -4 -11   1   62.09   17.50
   4  11  -1   43.10   15.70
  -4  11   1   45.60   13.40
  -4  11   1   61.69   14.00
   4  11  -1   32.90   13.00
  -4  11   1   63.19   21.90
   4  11  -1   41.50   13.20
   4  11  -1   55.99   15.00
   4  11  -1   70.59   15.60
  -4  11   1   62.39   14.50
  -4  11   1   98.79   14.40
   4  11  -1   52.69   15.60
   3 -11  -1  109.59   20.00
   3 -11  -1  134.49   22.80
  -3 -11   1  174.58   20.70
  -3 -11   1  163.38   20.40
   3 -11  -1  123.79   19.30
  -3 -11   1  175.58   27.10
  -3 -11   1  101.39   16.80
  -3 -11   1  150.18   20.80
   3 -11  -1  130.59   18.50
   3 -11  -1  130.79   19.90
   3 -11  -1  129.79   19.60
  -3 -11   1  137.39   19.60
   3  11  -1  128.49   19.10
  -3  11   1  128.49   18.30
   3  11  -1  145.09   20.40
   3  11  -1  137.69   17.50
  -3  11   1  139.89   18.30
  -3  11   1  136.29   21.40
  -3  11   1  147.99   19.30
   3  11  -1  146.49   20.50
  -3  11   1  101.79   17.20
   3  11  -1  132.69   20.70
  -2 -11   1  294.37   27.60
   2 -11  -1  317.87   26.90
   2 -11  -1  322.57   27.90
  -2 -11   1  339.97   27.80
   2 -11  -1  255.17   27.40
   2 -11  -1  299.77   27.60
  -2 -11   1  264.07   29.80
  -2 -11   1  318.57   28.30
  -2 -11   1  331.97   28.50
   2 -11  -1  268.37   25.30
   2 -11  -1  245.98   32.20
  -2 -11   1  259.27   25.30
  -2  11   1  320.57   27.30
  -2  11   1  279.97   25.20
  -2  11   1  291.47   27.30
   2  11  -1  322.77   28.50
   2  11  -1  278.47   27.80
  -2  11   1  269.17   32.10
   2  11  -1  339.47   27.40
   2  11  -1  322.87   28.10
  -2  11   1  302.17   27.20
  -2  11   1  317.97   26.80
   2  11  -1  302.87   32.60
   2  11  -1  300.67   27.70
   1 -11  -1  104.29   16.30
  -1 -11   1  106.19   16.40
   1 -11  -1  103.09   17.10
   1 -11  -1   78.59   15.30
  -1 -11   1   99.79   16.70
  -1 -11   1   86.19   20.80
   1 -11  -1   95.29   16.60
   1 -11  -1   95.79   20.40
   1 -11  -1   90.69   17.10
  -1 -11   1  101.19   16.30
  -1 -11   1  112.59   15.30
  -1 -11   1   90.99   16.50
  -1  11   1   95.49   16.00
   1  11  -1   85.49   15.80
  -1  11   1  128.79   18.00
   1  11  -1  109.59   17.10
  -1  11   1   98.59   15.60
  -1  11   1   97.39   14.50
  -1  11   1   94.99   17.20
   1  11  -1   76.99   20.10
  -1  11   1   91.59   16.30
   1  11  -1  108.79   16.90
   1  11  -1   96.79   14.80
   0 -11   1   84.29   17.20
   0 -11  -1   83.99   16.20
   0 -11  -1   66.49   13.90
   0 -11   1   75.39   14.70
   0 -11   1   74.09   13.00
   0 -11   1   55.89   11.80
   0 -11  -1   71.89   13.30
   0 -11  -1   65.99   14.80
   0 -11  -1   87.79   16.00
   0 -11   1   55.79   14.60
   0 -11   1  100.99   16.40
   0 -11  -1   74.39   19.20
   0  11   1   56.09   14.30
   0  11  -1   84.39   12.90
   0  11  -1   86.69   15.90
   0  11   1   82.49   14.20
   0  11   1  103.49   16.10
   0  11  -1   78.29   15.00
   0  11  -1   83.79   15.30
   0  11   1   47.20   14.00
   0  11   1   84.19   14.50
   0  11   1   83.79   16.90
   0  11  -1   39.30   16.80
   0  11  -1   72.49   14.60
  -1 -11  -1   24.60   10.30
   1 -11   1   -5.20    9.20
  -1 -11  -1   -5.80    9.70
  -1 -11  -1   10.30   10.40
  -1 -11  -1   -4.50    9.90
   1 -11   1    5.60    7.90
   1 -11   1   -1.60   10.70
  -1 -11  -1  -13.60    9.50
   1 -11   1   26.40   11.80
   1 -11   1   -7.70    9.60
   1 -11   1    1.10    8.00
  -1 -11  -1  -10.60    9.20
  -1  11  -1   10.50   10.00
   1  11   1    3.40   10.90
  -1  11  -1    2.20   10.30
  -1  11  -1   20.70   10.80
   1  11   1    8.70   10.30
   1  11   1   -0.90    9.30
   1  11   1   -9.90    9.40
   1  11   1   -2.70    9.20
  -1  11  -1   15.10    9.50
  -1  11  -1   11.30    8.70
  -1  11  -1   -2.60   11.40
   1  11   1    4.00   14.30
   2 -11   1   39.40   11.20
  -2 -11  -1   33.60   11.70
  -2 -11  -1   26.90   12.40
   2 -11   1   48.70   13.80
  -2 -11  -1   41.00   12.10
   2 -11   1    7.30   15.90
  -2 -11  -1   28.00   12.40
   2 -11   1   23.30   13.20
  -2 -11  -1   45.40   13.00
  -2 -11  -1   38.90   13.40
   2 -11   1   36.10   11.00
   2 -11   1   35.80   13.20
   2  11   1   26.60   12.40
   2  11   1   29.40   12.80
   2  11   1   23.10   11.70
   2  11   1   31.20   12.80
  -2  11  -1   56.69   11.50
  -2  11  -1   23.20   15.30
  -2  11  -1   50.09   12.90
  -2  11  -1   38.40   12.40
  -2  11  -1   27.90   12.20
   2  11   1   44.60   18.30
   2  11   1   32.50   13.30
  -2  11  -1   35.30   11.20
   3 -11   1  147.19   20.40
   3 -11   1  134.69   18.60
  -3 -11  -1  175.58   20.50
   3 -11   1  145.39   20.50
  -3 -11  -1  152.78   20.00
   3 -11   1  128.09   25.70
  -3 -11  -1  192.68   21.70
  -3 -11  -1  183.28   20.70
   3 -11   1  142.89   20.30
   3 -11   1  212.78   23.80
   3  11   1  146.29   20.60
   3  11   1  168.28   22.30
   3  11   1  166.38   21.60
   3  11   1  226.18   28.10
  -3  11  -1  178.78   20.60
  -3  11  -1  184.58   20.60
  -3  11  -1  147.09   18.30
  -3  11  -1  182.48   20.60
   3  11   1  142.29   20.70
   4 -11   1   13.60   10.70
  -4 -11  -1   35.00   11.90
  -4 -11  -1   11.40   12.10
   4 -11   1   10.50   11.20
   4 -11   1    1.70   10.90
  -4 -11  -1   -4.10    8.80
   4 -11   1   24.60   10.10
  -4 -11  -1   15.30    9.70
   4 -11   1    9.50   14.40
   4  11   1    4.10    7.50
  -4  11  -1   28.00   14.30
  -4  11  -1    3.60    9.40
  -4  11  -1   36.60   11.70
  -4  11  -1   14.70   11.10
   4  11   1   -5.80   11.50
   4  11   1   24.90   11.60
   4  11   1   12.30   11.50
   4  11   1    9.80    9.20
   4  11   1    1.70   11.40
  -4  11  -1    7.70   10.90
  -5 -11  -1   28.10   12.20
   5 -11   1   34.00   13.30
   5 -11   1   37.00   16.00
  -5 -11  -1   56.59   13.00
  -5 -11  -1   45.60   14.20
   5 -11   1   43.00   16.30
   5 -11   1   37.40   13.70
  -5 -11  -1   60.89   12.30
   5 -11   1   36.70   12.00
   5  11   1   11.40   12.40
  -5  11  -1   33.20   19.00
   5  11   1   12.30   12.80
  -5  11  -1   44.40   12.60
   5  11   1   46.10   11.60
   5  11   1   39.70   14.20
   5  11   1   33.60   14.10
  -5  11  -1   24.70   10.00
   5  11   1   29.20   13.70
  -5  11  -1   38.70   10.80
   6 -11   1   -6.60   11.10
  -6 -11  -1   -0.30    9.40
  -6 -11  -1   -5.60    9.80
   6 -11   1    7.60    9.80
   6 -11   1   -5.10   10.00
   6 -11   1   13.60   11.70
  -6 -11  -1   -7.90   10.30
   6 -11   1  -13.40    8.80
  -6 -11  -1    4.10   10.00
   6  11   1   -2.90   12.40
  -6  11  -1   -0.40    6.70
  -6  11  -1   -4.30    9.20
  -6  11  -1  -12.20   10.70
   6  11   1  -14.90    8.70
   6  11   1  -16.10   10.80
   6  11   1   -7.30   10.10
  -6  11  -1   11.50    7.70
   6  11   1    6.60   12.00
   7 -11   1   91.09   16.70
   7 -11   1   85.29   19.40
   7 -11   1   82.09   15.70
  -7 -11  -1   86.59   13.60
  -7 -11  -1   80.89   13.10
   7 -11   1   68.89   15.80
   7 -11   1   68.79   17.20
  -7 -11  -1   86.19   16.40
   7  11   1   84.69   17.70
  -7  11  -1   92.09   13.10
  -7  11  -1  115.09   20.50
  -7  11  -1   87.49   12.10
   7  11   1   92.19   20.90
   7  11   1   92.09   17.90
   7  11   1  117.19   19.10
   7  11   1   51.39   14.20
  -7  11  -1   95.89   15.60
  -8 -11  -1   95.69   14.50
   8 -11   1  106.19   23.90
   8 -11   1   86.19   16.80
   8 -11   1   77.29   17.30
  -8 -11  -1   95.59   14.20
  -8 -11  -1   75.79   15.70
   8 -11   1   98.29   19.60
   8  11   1   62.39   15.30
   8  11   1   76.69   17.10
   8  11   1  107.69   21.90
   8  11   1   99.89   21.90
  -8  11  -1   56.99   14.10
  -9 -11  -1    3.70   10.20
  -9 -11  -1   -0.80    9.40
   9 -11   1   12.60   12.60
   9 -11   1  -24.80   11.10
  -9 -11  -1   -3.20    7.10
   9 -11   1   14.70   13.30
   9 -11   1   19.60   11.70
   9  11   1   -1.90    9.30
   9  11   1  -43.80   15.00
   9  11   1   -4.40   13.80
   9  11   1   24.50   15.60
   9  11   1   -7.70   11.10
  -9  11  -1   19.90   12.70
  -8 -12   1   16.00   13.60
   8 -12  -1   27.50   13.80
   8 -12  -1  -11.50   13.00
   8 -12  -1    0.80   14.70
   8 -12  -1   10.70   13.00
   8  12  -1   -9.60   15.30
   8  12  -1   -6.30   11.70
  -8  12   1   32.50   14.00
   8  12  -1    2.40   11.80
   8  12  -1   -0.20   13.20
  -8  12   1    0.60    9.50
   8  12  -1   14.20   15.80
   7 -12  -1   21.40   12.90
   7 -12  -1   -8.30   12.50
  -7 -12   1   -3.10   11.90
   7 -12  -1   12.40   12.80
   7 -12  -1   13.30   13.00
  -7 -12   1    6.80   13.70
  -7 -12   1   27.40   13.30
  -7  12   1   26.50   19.10
   7  12  -1  -13.60   10.30
  -7  12   1   -6.00   10.20
   7  12  -1  -18.80   10.00
  -7  12   1   -2.80    7.90
   7  12  -1   10.50   14.10
   7  12  -1   -3.20   10.10
   6 -12  -1  109.69   19.60
  -6 -12   1   55.59   15.10
   6 -12  -1  115.49   21.00
  -6 -12   1  114.09   18.20
  -6 -12   1   75.69   17.60
   6 -12  -1  114.09   19.80
  -6 -12   1  105.29   19.30
   6 -12  -1  109.09   22.20
   6 -12  -1  110.39   19.00
  -6  12   1   92.79   15.50
   6  12  -1   90.39   19.00
   6  12  -1  115.99   21.60
  -6  12   1   89.39   15.40
   6  12  -1   68.79   17.40
   6  12  -1  101.59   18.00
   6  12  -1  110.99   20.00
   5 -12  -1   18.90   11.40
  -5 -12   1   20.30   13.20
   5 -12  -1    4.80   10.90
  -5 -12   1   25.70   12.30
  -5 -12   1   34.50   13.00
  -5 -12   1   37.80   15.00
   5 -12  -1   35.90   14.20
   5 -12  -1   25.40   12.70
   5  12  -1   54.49   16.10
   5  12  -1   15.60   12.40
  -5  12   1   23.00   12.30
   5  12  -1   26.30   13.80
  -5  12   1   29.60   10.80
  -5  12   1   34.90   12.50
   5  12  -1   34.80   13.10
   5  12  -1   54.59   16.20
  -4 -12   1   -1.10   11.10
   4 -12  -1    0.50   11.30
   4 -12  -1   30.40   15.70
  -4 -12   1   -6.00   11.40
  -4 -12   1   42.00   16.00
   4 -12  -1    1.20    9.00
  -4 -12   1   15.30   11.30
   4 -12  -1   12.70    8.50
  -4 -12   1   43.00   13.40
   4 -12  -1   19.10   15.40
   4  12  -1   30.40   13.30
   4  12  -1   10.40   10.80
   4  12  -1   13.60   11.30
   4  12  -1   17.90   20.00
  -4  12   1   -1.90   13.80
  -4  12   1   22.00   11.50
   4  12  -1    9.80   15.60
  -4  12   1    5.90   11.50
  -4  12   1    7.50   11.30
   3 -12  -1  209.58   24.70
  -3 -12   1  229.18   24.40
   3 -12  -1  263.77   27.70
   3 -12  -1  291.67   28.40
  -3 -12   1  297.87   30.50
   3 -12  -1  305.17   28.40
  -3 -12   1  345.97   28.00
  -3 -12   1  306.67   28.00
   3 -12  -1  259.87   32.40
  -3 -12   1  286.67   27.60
   3 -12  -1  267.07   26.90
  -3 -12   1  233.48   24.50
   3  12  -1  274.27   26.90
   3  12  -1  334.07   40.10
   3  12  -1  251.87   26.80
   3  12  -1  275.27   27.10
  -3  12   1  266.47   26.30
   3  12  -1  259.27   27.40
  -3  12   1  307.57   27.40
  -3  12   1  241.68   31.00
  -3  12   1  317.27   27.20
  -3  12   1  298.87   27.10
  -2 -12   1  208.38   24.20
   2 -12  -1  207.78   28.40
  -2 -12   1  185.28   23.20
   2 -12  -1  186.18   22.40
   2 -12  -1  168.98   22.50
  -2 -12   1  197.08   26.00
  -2 -12   1  180.98   20.30
   2 -12  -1  163.48   20.50
   2 -12  -1  191.18   22.80
  -2 -12   1  212.08   23.20
  -2  12   1  212.38   23.60
  -2  12   1  197.38   22.90
  -2  12   1  167.78   25.60
   2  12  -1  198.08   24.10
  -2  12   1  204.48   23.70
  -2  12   1  188.98   19.70
   2  12  -1  160.28   21.60
   2  12  -1  200.08   24.10
   2  12  -1  179.48   21.90
  -1 -12   1   12.80   10.00
   1 -12  -1    6.40    9.60
  -1 -12   1   29.40   12.60
  -1 -12   1   -6.90   17.40
  -1 -12   1   27.10   13.70
   1 -12  -1   15.20   13.10
   1 -12  -1    4.40   12.10
  -1 -12   1   16.40   14.80
   1 -12  -1   16.30   10.90
   1 -12  -1   13.70   12.70
   1 -12  -1   31.10   10.10
  -1 -12   1   10.40    9.00
   1  12  -1    7.80   11.60
   1  12  -1   10.90   10.50
  -1  12   1   36.90   13.20
   1  12  -1    5.70    8.50
  -1  12   1    2.50   11.20
   1  12  -1   13.60   14.20
   1  12  -1   11.50   11.60
  -1  12   1   23.30   10.10
  -1  12   1   17.20   11.00
   1  12  -1  -24.00   27.50
   0 -12   1   -9.80    8.40
   0 -12  -1   -2.40   10.90
   0 -12  -1   17.40   11.40
   0 -12   1  -12.50   10.40
   0 -12  -1    0.80   11.10
   0 -12  -1    0.10    9.10
   0 -12   1   27.90   13.50
   0 -12   1   11.00   11.30
   0 -12  -1   -3.50   16.10
   0 -12   1   16.40   12.00
   0  12  -1    5.70   12.80
   0  12   1   14.80   13.40
   0  12  -1   -6.30    8.80
   0  12  -1   19.60   12.60
   0  12   1    4.10   11.00
   0  12   1   -7.70   13.80
   0  12  -1    4.10   15.90
   0  12  -1   19.80   14.30
   0  12   1   24.90   12.40
   0  12   1    3.10   11.10
   0  12   1  -13.60    9.70
   0  12  -1    5.00    8.20
   1 -12   1   41.20   10.90
  -1 -12  -1   19.70   16.30
   1 -12   1   25.50   13.40
  -1 -12  -1    7.60   12.30
   1 -12   1   45.30   11.60
  -1 -12  -1   26.90   11.70
  -1 -12  -1   42.90   14.20
   1 -12   1   29.60   11.80
   1 -12   1   41.90   11.50
   1  12   1   34.80   10.40
   1  12   1   -5.00   31.70
  -1  12  -1   19.40   11.20
   1  12   1   33.30   12.20
  -1  12  -1   24.00   11.90
  -1  12  -1   51.69   13.90
  -1  12  -1   27.70   12.40
   1  12   1   49.00   14.50
   1  12   1   46.50   14.50
   2 -12   1  210.18   23.60
   2 -12   1  166.88   22.20
  -2 -12  -1  162.98   21.00
  -2 -12  -1  155.88   21.80
   2 -12   1  134.79   17.70
  -2 -12  -1  144.39   19.10
   2 -12   1  131.39   20.10
   2 -12   1  142.99   25.30
  -2 -12  -1  216.98   26.20
   2 -12   1  135.99   19.90
  -2 -12  -1  172.08   21.60
   2  12   1  149.09   19.60
  -2  12  -1  153.58   24.20
  -2  12  -1  153.68   19.70
   2  12   1  164.68   20.20
  -2  12  -1  172.28   20.80
  -2  12  -1  139.89   19.20
  -2  12  -1  175.48   19.90
   2  12   1  144.29   20.10
   2  12   1  200.18   47.80
  -2  12  -1  162.58   19.60
   3 -12   1   29.10   13.10
   3 -12   1   -0.70   11.00
   3 -12   1    2.60    9.30
   3 -12   1   29.30   17.30
  -3 -12  -1    2.90   11.50
   3 -12   1    8.70    8.60
  -3 -12  -1   -5.20   10.80
  -3 -12  -1    7.00   10.70
  -3 -12  -1   18.50   11.80
   3 -12   1   10.20   11.90
  -3 -12  -1    2.00   15.10
  -3  12  -1   14.70   10.70
  -3  12  -1   25.40   13.30
   3  12   1   10.10   11.80
  -3  12  -1   -3.20   12.90
   3  12   1   28.20   13.00
   3  12   1    4.80   10.90
   3  12   1   15.00   10.70
  -3  12  -1    0.60   10.20
  -3  12  -1    7.10    9.60
   3  12   1   11.70    9.40
  -4 -12  -1   20.80   14.00
   4 -12   1    6.20   10.70
  -4 -12  -1    4.00   11.50
   4 -12   1   23.80   16.80
   4 -12   1   16.50   13.10
   4 -12   1   10.30    8.70
   4 -12   1    5.20   10.60
  -4 -12  -1    2.30    9.80
   4  12   1   17.90   17.30
  -4  12  -1   -1.30    8.70
   4  12   1   -1.20   11.60
  -4  12  -1   11.30   10.50
   4  12   1   16.40   14.90
  -4  12  -1   23.40   10.90
   4  12   1   -8.70   11.30
   4  12   1   16.40   13.50
   4  12   1   -0.40   11.60
  -4  12  -1    6.00    9.20
   5 -12   1    8.90    9.40
  -5 -12  -1   39.30   12.60
   5 -12   1   25.70   12.00
  -5 -12  -1   18.50   12.00
   5 -12   1   37.40   13.30
   5 -12   1   39.50   15.20
  -5 -12  -1    8.40    8.50
  -5  12  -1   28.50   10.30
   5  12   1    8.50    8.90
  -5  12  -1   27.70   12.00
   5  12   1    6.40   16.10
  -5  12  -1   18.30   11.10
   5  12   1   17.30   12.70
   5  12   1  -16.40   12.10
   5  12   1   15.90   11.10
   6 -12   1  109.09   19.00
  -6 -12  -1   97.89   17.30
   6 -12   1  122.69   19.30
   6 -12   1  105.39   21.20
   6 -12   1  114.79   20.00
   6 -12   1  106.39   19.20
  -6 -12  -1  101.19   17.90
   6  12   1  100.09   16.40
   6  12   1  124.49   22.60
  -6  12  -1  103.39   14.40
   6  12   1   86.79   16.20
   6  12   1  123.29   22.50
  -6  12  -1   88.99   13.40
   6  12   1  127.39   20.90
  -6  12  -1   94.79   17.00
   7 -12   1   -3.00   12.10
   7 -12   1  -20.20   11.10
  -7 -12  -1    5.30   10.60
   7 -12   1    0.20   10.80
   7 -12   1    8.40   14.20
  -7 -12  -1   -0.60   11.70
   7  12   1   -8.60   10.80
   7  12   1   12.50   15.90
   7  12   1   -1.00   11.20
  -7  12  -1   13.80    8.50
  -7  12  -1   14.60   11.50
   7  12   1   17.00   12.50
   7  12   1   14.30   12.90
  -7  12  -1   11.90    9.20
  -8 -12  -1   -3.20    8.30
   8 -12   1  -10.30   11.60
  -8 -12  -1    0.70   10.10
   8 -12   1   12.10   12.40
   8 -12   1   35.90   14.40
  -8 -12  -1   15.50   11.70
   8 -12   1    7.10   14.30
  -8  12  -1   -6.00    9.30
   8  12   1   33.70   19.40
   8  12   1   -1.80   15.50
   8  12   1  -10.40   13.30
   8  12   1   -2.60   12.40
  -8  12  -1    5.40    8.30
  -8  12  -1    3.50    7.20
   8  12   1   19.50   11.90
  -7 -13   1   17.50   11.10
  -7 -13   1   -2.40   12.50
   7 -13  -1   32.50   15.00
   7 -13  -1   -9.30   11.60
  -7 -13   1   -4.30   11.00
   7 -13  -1    9.50   14.30
   7  13  -1   -5.50   13.80
   7  13  -1   19.60   14.90
  -7  13   1    9.40   13.40
   7  13  -1   15.80   15.00
  -7  13   1   -2.00   10.00
  -7  13   1    6.70   11.20
   7  13  -1   17.50   15.40
   7  13  -1   -4.50   11.10
  -6 -13   1   41.30   13.80
   6 -13  -1   38.70   15.30
  -6 -13   1   34.90   16.10
   6 -13  -1   45.00   17.30
  -6 -13   1   14.40   12.90
   6 -13  -1   25.30   13.90
   6  13  -1   17.20   13.40
  -6  13   1    2.60   11.50
  -6  13   1   11.80   16.10
  -6  13   1   21.10   14.10
   6  13  -1   23.70   14.10
   6  13  -1   20.20   15.20
   6  13  -1   26.50   16.90
   6  13  -1   16.80   13.50
   5 -13  -1   14.30   11.80
  -5 -13   1   -2.00   13.10
   5 -13  -1    2.60   14.60
   5 -13  -1    2.90   12.20
   5 -13  -1    5.30   11.20
   5 -13  -1    9.60   13.60
  -5 -13   1   14.60   10.20
  -5 -13   1   36.30   13.90
  -5  13   1    0.20   10.40
   5  13  -1   -1.90   13.30
   5  13  -1   -3.80   12.10
  -5  13   1   -4.00   11.00
   5  13  -1  -30.90   10.70
   5  13  -1    0.80   10.00
   5  13  -1   27.40   13.70
   4 -13  -1   34.10   13.00
  -4 -13   1   57.09   14.00
  -4 -13   1   11.80   15.40
   4 -13  -1   61.29   17.70
  -4 -13   1   38.50   16.40
   4 -13  -1   43.00   14.00
   4 -13  -1   40.20   14.50
   4 -13  -1   22.80   12.90
  -4  13   1   27.00   13.60
   4  13  -1   45.90   15.40
  -4  13   1   57.49   15.60
   4  13  -1   56.39   15.30
   4  13  -1   44.70   14.30
  -4  13   1   43.70   14.80
   4  13  -1   22.50   15.00
  -4  13   1   21.10   11.80
   4  13  -1   16.00   14.30
  -3 -13   1   -6.90   10.90
   3 -13  -1   -0.60   14.10
   3 -13  -1  -13.40   10.30
  -3 -13   1    1.00    9.60
  -3 -13   1   -9.00   12.70
   3 -13  -1    1.10   11.70
  -3 -13   1  -11.90   10.90
   3 -13  -1   -9.00   15.20
   3 -13  -1    8.90   11.20
   3  13  -1   -6.90   10.90
   3  13  -1   -2.40   14.50
   3  13  -1  -17.50    9.90
  -3  13   1   -0.80   10.80
  -3  13   1   10.10   13.10
   3  13  -1   -5.70   10.60
   3  13  -1    8.20   11.60
  -3  13   1   35.60   12.40
   2 -13  -1   12.30   11.00
   2 -13  -1   17.80    9.30
  -2 -13   1   22.30    9.70
  -2 -13   1   11.40   12.30
   2 -13  -1   15.40   14.50
  -2 -13   1   22.30   13.40
  -2 -13   1   13.10   12.20
  -2  13   1   14.30   11.50
   2  13  -1   37.40   13.60
   2  13  -1  -14.90   15.40
  -2  13   1   13.10   10.90
   2  13  -1    5.40   10.80
  -2  13   1   32.10   12.80
   2  13  -1    6.00    9.50
  -2  13   1   14.40   10.80
  -2  13   1   11.80   12.10
  -1 -13   1   -3.80    8.10
   1 -13  -1    0.00   13.10
  -1 -13   1   -6.50   12.20
   1 -13  -1  -16.70   11.20
   1 -13  -1   -8.00    8.90
  -1 -13   1  -16.30   18.30
  -1 -13   1  -16.10    7.20
  -1  13   1   -2.00   10.20
   1  13  -1   -0.90   10.30
  -1  13   1   15.90   10.70
   1  13  -1    7.20   12.30
  -1  13   1   -9.10   10.60
   1  13  -1    2.70   10.90
   1  13  -1   -7.10   10.10
  -1  13   1   -6.50   10.20
   1  13  -1    2.80   10.00
  -1  13   1   -4.10   10.10
   1  13  -1   16.70   14.10
   0 -13   1  -10.00   10.60
   0 -13  -1  -20.60   12.50
   0 -13  -1   10.50   10.60
   0 -13  -1   -3.20   10.20
   0 -13   1   -1.00    8.00
   0 -13  -1    0.60   10.90
   0 -13  -1    1.30   10.50
   0  13  -1  -35.30   16.70
   0  13   1   22.00   12.60
   0  13   1   13.80    8.80
   0  13   1   15.70   11.80
   0  13   1  -27.40   15.70
   0  13  -1    8.20   11.90
   0  13   1  -11.30   10.00
   0  13  -1   23.60   13.00
   0  13  -1   -8.30   11.70
   0  13  -1    2.40   11.10
   0  13  -1    1.60   11.80
   1 -13   1   20.50   15.40
   1 -13   1   35.60   13.70
  -1 -13  -1   20.50   13.70
  -1 -13  -1   90.79   28.00
  -1 -13  -1   30.30   10.10
  -1 -13  -1   71.59   16.50
  -1 -13  -1   41.60   13.30
   1 -13   1   47.50   17.10
   1 -13   1   12.60    9.70
  -1 -13  -1   48.30   20.40
   1  13   1   36.80   10.50
  -1  13  -1   62.69   15.00
  -1  13  -1   48.10   13.40
   1  13   1   37.10   19.60
  -1  13  -1   60.79   15.10
  -1  13  -1   77.09   15.20
  -1  13  -1   39.40   12.20
   1  13   1   49.20   14.00
   2 -13   1   56.59   12.40
   2 -13   1   85.49   18.00
  -2 -13  -1   63.99   14.60
  -2 -13  -1   47.90   16.30
   2 -13   1   86.29   17.50
  -2 -13  -1   48.50   15.60
   2 -13   1   60.19   20.60
  -2 -13  -1   28.40   12.60
  -2 -13  -1   66.79   16.20
   2 -13   1   63.29   15.90
  -2  13  -1   83.89   16.00
  -2  13  -1   69.99   15.80
  -2  13  -1   63.79   14.10
  -2  13  -1   47.20   12.30
   2  13   1   89.19   16.70
   2  13   1   35.60   19.80
   2  13   1   39.00   21.10
  -3 -13  -1    0.50    7.80
   3 -13   1  -16.10   10.60
  -3 -13  -1  -27.60   11.30
   3 -13   1   15.80   11.30
  -3 -13  -1    7.60    9.60
  -3 -13  -1   -0.30   11.40
   3 -13   1   10.90   19.00
   3 -13   1   18.30   11.60
  -3 -13  -1    0.30   12.90
   3  13   1    1.80   12.30
   3  13   1    3.50   11.30
  -3  13  -1   16.00   11.50
  -3  13  -1    2.40   10.20
   3  13   1   -7.10   14.10
  -3  13  -1   11.20   10.80
   3  13   1   -5.70   14.00
  -3  13  -1   18.70   12.90
   3  13   1   -2.50   12.40
  -4 -13  -1    6.50   11.10
   4 -13   1   14.00   13.20
   4 -13   1    8.60   11.30
  -4 -13  -1   13.70   10.70
   4 -13   1   25.00   17.60
  -4 -13  -1   12.40   11.60
   4 -13   1   11.90    8.40
  -4 -13  -1    9.90   12.50
   4 -13   1   20.10   12.30
   4  13   1  -10.40   12.20
  -4  13  -1   10.90   11.70
   4  13   1   25.50   13.20
  -4  13  -1    2.00   11.10
   4  13   1  -24.60   13.30
   4  13   1   13.50   12.20
  -4  13  -1   15.30   10.60
   4  13   1    8.10   10.70
  -4  13  -1   21.30   12.90
  -5 -13  -1   26.90   12.60
   5 -13   1   27.80   16.70
   5 -13   1   -3.70   12.60
   5 -13   1   12.10   12.30
  -5 -13  -1   13.10   11.60
   5 -13   1    8.60   13.20
  -5 -13  -1   34.30   14.70
   5 -13   1   50.49   13.70
  -5 -13  -1    4.70   12.40
   5  13   1    3.40   12.00
   5  13   1   34.10   13.50
  -5  13  -1   19.20   10.60
   5  13   1  -12.70   19.10
  -5  13  -1   -6.30   10.80
   5  13   1    7.40   12.80
   5  13   1   -9.20   12.80
   6 -13   1   27.80   13.80
   6 -13   1   -0.90   11.60
   6 -13   1   15.90   15.30
  -6 -13  -1   13.40   11.20
   6 -13   1   -9.80   12.10
  -6 -13  -1   -1.90   11.30
  -6 -13  -1  -22.60   12.40
   6 -13   1   12.50   12.20
   6  13   1   -7.20   11.00
   6  13   1    6.00   15.90
   6  13   1  -16.60   14.10
  -6  13  -1    4.60    9.10
  -6  13  -1  -18.30    9.90
  -6  13  -1    3.20    9.00
   6  13   1    0.00   13.00
   6  13   1    9.60   12.20
  -7 -13  -1   27.50   12.90
   7 -13   1   42.50   16.10
   7 -13   1   28.10   14.20
   7 -13   1   26.10   15.40
  -7 -13  -1   43.80   14.00
  -7 -13  -1   29.20   10.90
   7 -13   1   18.80   13.10
   7  13   1   21.70   14.00
  -7  13  -1   24.50    8.80
   7  13   1    1.30   15.30
  -7  13  -1   29.20   12.90
   7  13   1   27.90   15.00
  -7  13  -1   16.70   11.20
   7  13   1   40.10   16.40
   7 -14  -1   25.00   16.20
   7 -14  -1  -19.90   16.00
   7 -14  -1   22.60   15.40
   7 -14  -1   37.60   17.40
  -7 -14   1   -2.40   15.80
  -7 -14   1   31.40   15.90
  -7 -14   1    5.90   10.70
  -7  14   1  -12.90   11.30
   7  14  -1  -23.10   12.20
  -7  14   1   24.80   11.10
   7  14  -1    2.10   14.90
   7  14  -1    2.00   15.80
   6 -14  -1   36.90   14.90
  -6 -14   1   28.30   13.40
   6 -14  -1   33.00   15.50
   6 -14  -1   40.70   17.40
   6 -14  -1   32.80   12.80
  -6 -14   1   20.40   14.90
  -6 -14   1   28.60   14.50
   6  14  -1   33.80   16.80
  -6  14   1   12.80   12.80
   6  14  -1    7.50   11.30
   6  14  -1   13.90   14.70
  -6  14   1   10.70   10.70
   5 -14  -1   10.30   14.00
   5 -14  -1   17.80   15.60
  -5 -14   1   -7.10   11.50
  -5 -14   1    1.70   14.50
   5 -14  -1   -1.00   13.20
  -5 -14   1   -2.80   13.50
  -5  14   1   -2.60   10.70
   5  14  -1    2.80   12.90
   5  14  -1   -1.70   12.20
   5  14  -1   24.20   14.80
  -5  14   1   11.10   13.50
  -5  14   1   -3.30   12.80
   4 -14  -1   31.50   15.10
  -4 -14   1   21.90   13.90
  -4 -14   1   42.30   19.20
   4 -14  -1   45.20   14.90
   4 -14  -1   14.30   14.30
   4 -14  -1   26.70   16.60
  -4  14   1    8.70   14.60
   4  14  -1   30.00   14.30
  -4  14   1   40.60   14.20
   4  14  -1   21.40   12.10
   4  14  -1   31.40   14.90
  -4  14   1   67.39   17.10
   3 -14  -1   15.70   12.60
  -3 -14   1   24.50   11.90
   3 -14  -1   37.00   14.50
  -3 -14   1   60.49   15.30
   3 -14  -1   23.90   14.30
   3 -14  -1   22.80   16.20
  -3 -14   1   46.00   15.20
   3 -14  -1   16.80   12.10
   3  14  -1   -2.30   12.80
   3  14  -1   30.90   15.80
  -3  14   1   42.10   14.10
   3  14  -1   12.90   13.10
  -3  14   1    2.80   14.30
  -3  14   1   31.30   13.90
   2 -14  -1   28.30   12.50
  -2 -14   1   28.60   14.10
   2 -14  -1   28.50   16.30
   2 -14  -1   24.60   14.30
   2 -14  -1   20.30   12.80
   2 -14  -1    1.40   12.50
  -2 -14   1    8.50   10.30
  -2 -14   1   43.50   18.40
  -2 -14   1   43.90   17.10
   2  14  -1   34.60   13.40
  -2  14   1   11.70   11.90
  -2  14   1   19.80   10.40
   2  14  -1   28.00   14.20
  -2  14   1   39.70   13.70
   2  14  -1   35.90   14.30
   1 -14  -1   17.90   12.50
  -1 -14   1    9.80   14.60
  -1 -14   1    3.20   12.50
   1 -14  -1   -5.00    9.80
   1 -14  -1   -6.80   12.00
   1 -14  -1   17.20   14.60
  -1 -14   1    6.50   17.10
  -1 -14   1   20.10   15.20
   1 -14  -1   -8.90   11.50
  -1  14   1   29.60   13.80
  -1  14   1   24.80   16.50
   1  14  -1   -2.40   11.20
  -1  14   1   14.10   12.40
   1  14  -1   15.40   13.50
   0 -14   1   49.60   16.10
   0 -14   1   40.00   14.80
   0 -14  -1   26.10   17.90
   0 -14   1   52.59   19.10
   0 -14  -1   49.99   16.80
   0 -14   1   20.40   13.90
   0 -14   1   49.40   16.20
   0 -14  -1   38.50   14.20
   0 -14  -1   38.70   18.10
   0  14   1   66.39   17.50
   0  14   1   39.20   11.00
   0  14  -1   39.70   15.50
   0  14  -1   27.80   12.60
   0  14  -1   42.10   11.80
   0  14   1   38.40   18.20
  -1 -14  -1   13.90   10.70
   1 -14   1   39.80   15.00
  -1 -14  -1   27.80   16.40
   1 -14   1   29.20   14.60
  -1 -14  -1   29.50   12.00
  -1 -14  -1   32.70   14.40
   1 -14   1   31.00   13.30
   1 -14   1   30.60   10.30
   1 -14   1   25.60   17.70
   1  14   1   20.40   10.10
   1  14   1   17.80   12.60
   1  14   1   35.10   14.60
  -1  14  -1   34.20   11.70
  -1  14  -1   16.10   12.30
  -1  14  -1   32.10   11.30
   1  14   1   11.50   12.00
   2 -14   1   26.30   15.70
  -2 -14  -1    5.00   13.40
   2 -14   1   21.40   10.10
  -2 -14  -1   36.40   13.70
   2 -14   1   -8.70   12.40
  -2 -14  -1   12.90   13.20
   2 -14   1   15.20   18.10
  -2 -14  -1    8.20   12.70
   2 -14   1   21.80   13.00
   2  14   1    6.00    9.80
   2  14   1   -1.40   11.60
   2  14   1    4.10   11.40
  -2  14  -1   40.60   15.00
  -2  14  -1   11.30   10.30
   2  14   1   19.10    9.30
  -2  14  -1   13.80   12.20
   3 -14   1   10.20   13.00
  -3 -14  -1   24.50   13.80
   3 -14   1   14.60   16.00
  -3 -14  -1   20.20   15.90
   3 -14   1   58.69   24.30
  -3 -14  -1   -2.80    8.90
   3 -14   1   18.30   13.70
   3  14   1   30.00   11.60
   3  14   1   22.30   14.40
   3  14   1   33.50   12.90
  -3  14  -1   -3.70   11.20
  -3  14  -1   -1.50   11.80
   4 -14   1    9.80   15.80
   4 -14   1   12.10   11.40
   4 -14   1   34.50   13.80
  -4 -14  -1  -17.40    9.50
  -4 -14  -1   -7.30   12.20
  -4 -14  -1   21.50   14.20
   4 -14   1   17.40   13.40
  -4  14  -1   -1.60   12.40
  -4  14  -1    2.80   11.40
   4  14   1   10.70    9.80
   4  14   1   12.70   13.40
  -4  14  -1    4.80   10.20
   4  14   1  -24.00   10.80
   4  14   1  -15.10   13.00
  -4  14  -1   10.90   11.90
  -5 -14  -1   15.00   13.70
  -5 -14  -1   37.90   15.20
  -5 -14  -1   15.80   12.50
   5 -14   1   -1.90   16.90
   5 -14   1   16.60   13.60
   5 -14   1  -18.90   10.00
   5 -14   1   12.90   15.40
   5  14   1   13.20   14.20
   5  14   1   14.60   13.40
   5  14   1   17.00   13.70
  -5  14  -1    2.00   11.70
  -5  14  -1   10.40   12.00
  -5  14  -1   15.60   13.60
   5  14   1    4.50   10.40
   6 -14   1    0.00   17.10
   6 -14   1   19.20   17.30
  -6 -14  -1   14.20   13.40
  -6 -14  -1   -1.80   10.70
   6 -14   1    6.30   14.50
   6 -14   1   13.10   13.40
  -6  14  -1   -1.30   11.80
   6  14   1    0.50   12.90
   6  14   1   11.30   16.90
  -6  14  -1   -6.60   10.30
  -6  14  -1    1.50   12.70
   6  14   1   -1.90   12.00
   6  14   1   -7.50   13.80
   5 -15  -1   31.70   13.50
  -5 -15   1   22.70   16.90
  -5 -15   1    1.80   14.00
   5 -15  -1   45.60   17.10
   5 -15  -1    9.70   14.90
  -5 -15   1    1.20   13.30
  -5  15   1    3.90   12.90
  -5  15   1   21.30   13.70
   5  15  -1   29.30   14.40
  -5  15   1    9.20   10.50
   5  15  -1  -12.30    8.70
   5  15  -1   -4.80   14.00
  -4 -15   1   13.10   15.80
   4 -15  -1    2.80    8.40
   4 -15  -1   -5.60   13.70
   4 -15  -1  -11.70   11.90
  -4 -15   1   30.20   17.90
  -4 -15   1    3.00   12.90
   4  15  -1    8.30   11.60
   4  15  -1   18.90   10.70
  -4  15   1   38.40   13.90
   4  15  -1   24.70   12.60
  -4  15   1    7.40   12.70
  -4  15   1   -1.30   12.20
   3 -15  -1   21.70   15.10
   3 -15  -1   29.90   17.10
  -3 -15   1    8.80   17.00
   3 -15  -1   31.00   15.20
  -3 -15   1   19.30   13.40
  -3 -15   1   26.40   16.30
   3  15  -1   17.60   13.60
  -3  15   1   32.20   14.50
  -3  15   1   31.60   12.40
  -3  15   1   25.80   14.20
   3  15  -1   20.10   13.90
   2 -15  -1  -17.50   12.10
  -2 -15   1    9.90   14.00
  -2 -15   1   36.40   13.90
  -2 -15   1   14.50   12.70
   2 -15  -1  -14.80   16.50
  -2 -15   1  -11.90   18.10
   2 -15  -1   18.30   14.10
   2  15  -1   -6.50    7.90
   2  15  -1    8.90   14.60
  -2  15   1   16.50   11.40
   2  15  -1   -9.20   12.20
  -2  15   1   10.40   13.40
  -2  15   1   21.40   13.80
  -1 -15   1  105.89   19.80
   1 -15  -1   73.19   22.50
   1 -15  -1   96.49   16.10
   1 -15  -1   77.39   16.90
  -1 -15   1  110.19   18.00
  -1 -15   1  102.09   20.00
  -1 -15   1   92.69   25.50
  -1  15   1  133.09   20.50
  -1  15   1   78.49   17.80
   1  15  -1   97.89   19.80
   1  15  -1  106.89   18.80
  -1  15   1  123.69   21.20
   1  15  -1   98.09   19.50
   0 -15   1  148.19   23.20
   0 -15  -1   94.09   24.00
   0 -15   1  129.39   19.50
   0 -15   1  126.39   26.60
   0 -15  -1  138.59   22.70
   0 -15   1  146.19   23.80
   0 -15  -1  147.79   22.30
   0  15  -1  143.49   23.50
   0  15   1  145.09   22.90
   0  15  -1  148.69   21.50
   0  15  -1  155.88   21.40
   0  15   1  136.59   22.20
   0  15   1  149.88   21.80
   1 -15   1   54.59   19.40
  -1 -15  -1    2.60   13.00
  -1 -15  -1   35.90   19.40
   1 -15   1    5.10   11.00
  -1 -15  -1   -5.30    8.00
   1 -15   1    2.90   13.20
   1 -15   1    8.00   12.10
  -1  15  -1   16.10   12.00
   1  15   1   -0.50    9.50
   1  15   1   -0.40   11.60
  -1  15  -1  -12.80   10.20
  -1  15  -1  -17.20   12.50
   1  15   1   15.90   13.30
   2 -15   1    3.10   13.80
   2 -15   1   37.80   21.00
  -2 -15  -1  -10.00   10.70
   2 -15   1   -2.60   12.50
   2 -15   1    0.40   15.00
  -2 -15  -1    5.00   13.40
  -2 -15  -1   -1.90   14.30
   2 -15   1   16.40   11.20
   2  15   1   -4.20   12.70
  -2  15  -1   36.40   14.00
   2  15   1   14.80   13.30
   2  15   1  -14.60   10.90
  -2  15  -1   -2.90   10.70
  -3 -15  -1   -8.70    8.50
   3 -15   1   -1.40   13.70
   3 -15   1   51.69   15.40
   3 -15   1   33.40   13.50
  -3 -15  -1   36.20   14.70
   3 -15   1    4.40   17.70
  -3 -15  -1   42.70   14.60
   3 -15   1   19.00   16.80
   3  15   1    2.70   13.00
  -3  15  -1   13.00   10.00
   3  15   1   -1.70   13.30
  -3  15  -1   54.69   14.50
  -3  15  -1   23.80   12.80
   3  15   1   14.40   13.30
  -4 -15  -1   11.10   13.40
   4 -15   1  -32.10   15.20
   4 -15   1    3.60    8.00
   4 -15   1   37.20   15.90
  -4 -15  -1    8.10   14.60
   4 -15   1  -23.30   12.80
   4 -15   1   44.30   18.90
  -4 -15  -1  -14.90   13.30
   4  15   1   19.30   15.40
   4  15   1   -8.10   13.20
  -4  15  -1   11.20   13.50
   4  15   1   11.10   14.50
  -4  15  -1   13.60   10.90
  -4  15  -1   26.20   17.70
   5 -15   1   18.00   16.90
   5 -15   1   27.20   16.10
  -5 -15  -1   21.20   11.60
   5 -15   1   19.70   16.70
   5 -15   1   24.00   20.20
  -5 -15  -1   18.10   12.70
  -5  15  -1   35.10   14.80
   5  15   1   19.90   16.60
  -5  15  -1   29.70   15.20
   5  15   1   11.40   12.20
   5  15   1   14.50   14.40
   4 -16  -1   10.40   14.40
   4 -16  -1   32.40   19.40
  -4 -16   1    0.50   13.80
   4 -16  -1   27.70   16.00
  -4 -16   1   -4.20   13.60
  -4 -16   1   -0.30   12.00
   4  16  -1   -2.20   13.30
  -4  16   1   25.60   14.10
  -4  16   1  -12.10   12.00
  -4  16   1   23.00   12.60
   4  16  -1   12.50   16.30
  -3 -16   1   46.50   21.90
   3 -16  -1   24.60   17.60
   3 -16  -1   33.20   16.20
   3 -16  -1   54.49   17.50
  -3 -16   1   50.49   17.70
  -3 -16   1   51.09   18.70
  -3  16   1   28.80   15.30
  -3  16   1   49.60   16.60
   3  16  -1   12.20   17.80
   3  16  -1   28.40   16.60
   3  16  -1   41.60   14.50
  -2 -16   1   65.39   17.90
   2 -16  -1   41.20   17.10
  -2 -16   1   33.00   18.90
   2 -16  -1   52.89   17.60
  -2 -16   1   49.40   18.60
   2 -16  -1   19.40   14.60
  -2  16   1   31.70   12.00
   2  16  -1   39.10   16.20
   2  16  -1   34.10   16.40
  -2  16   1   26.50   13.40
   2  16  -1   37.20   15.30
  -2  16   1   33.50   14.90
  -1 -16   1   16.60   19.10
   1 -16  -1   22.90   12.60
   1 -16  -1   17.20   16.30
  -1 -16   1   19.30   15.40
  -1 -16   1   -9.60   13.30
   1 -16  -1    2.80   13.90
  -1  16   1   31.20   14.30
  -1  16   1   22.90   13.20
   1  16  -1   20.00   14.20
   1  16  -1    1.40   11.40
  -1  16   1   21.30   15.80
   1  16  -1   18.30   15.40
   0 -16   1   13.80   11.70
   0 -16  -1   44.00   18.20
   0 -16  -1    4.80   15.70
   0 -16   1   48.10   19.90
   0 -16  -1    9.30   14.30
   0 -16   1    9.70   14.00
   0  16  -1   -6.10   12.40
   0  16  -1   38.80   16.00
   0  16   1   16.90   13.60
   0  16   1   23.70   15.40
   0  16  -1   13.40   15.50
   0  16   1   14.80   14.80
  -1 -16  -1   47.50   14.70
   1 -16   1   25.40   14.10
  -1 -16  -1   31.70   17.50
  -1 -16  -1   38.70   15.50
   1 -16   1   23.90   17.10
   1 -16   1   54.19   21.50
   1  16   1   21.50   16.30
  -1  16  -1   11.90   12.80
   1  16   1   24.00   14.90
   1  16   1   22.90   15.30
  -1  16  -1   35.30   14.90
  -1  16  -1   10.70   13.20
   2 -16   1   13.00   14.70
  -2 -16  -1   -1.10   12.00
  -2 -16  -1   -3.60   15.50
   2 -16   1  -18.50   15.90
  -2 -16  -1   -8.60   12.60
   2 -16   1   15.60   15.60
   2  16   1   19.00   15.10
  -2  16  -1   -0.60   10.80
  -2  16  -1   -3.20   12.20
  -2  16  -1   10.20   10.50
   2  16   1    5.30   13.60
   3 -16   1   36.50   16.90
  -3 -16  -1   17.40   13.40
   3 -16   1   24.70   18.30
   3 -16   1   35.10   17.70
  -3 -16  -1   46.30   16.70
  -3 -16  -1   30.90   14.80
   3  16   1   19.40   15.00
  -3  16  -1   12.40   14.50
   3  16   1   14.90   15.70
  -3  16  -1   46.30   14.00
  -3  16  -1   31.50   14.20
   3  16   1   35.40   16.80
   4 -16   1  -15.00   14.70
  -4 -16  -1   41.60   14.30
  -4 -16  -1  -14.20   13.10
   4 -16   1   14.70   17.50
   4 -16   1   36.10   15.80
  -4 -16  -1  -17.70   12.40
   4  16   1   21.60   15.70
  -4  16  -1  -16.20   15.50
   4  16   1   -0.20   15.30
  -4  16  -1   16.40   11.20
  -4  16  -1   12.30   14.50
   1 -17  -1   47.40   19.90
   1 -17  -1   38.70   18.50
  -1 -17   1   29.30   23.80
   1 -17  -1   23.40   21.80
  -1 -17   1   58.39   20.60
  -1 -17   1   51.19   17.80
   1  17  -1   47.30   16.00
  -1  17   1   57.59   16.40
   1  17  -1   20.80   16.30
  -1  17   1   30.10   15.60
   1  17  -1   35.00   16.10
  -1  17   1   22.80   17.00
   0 -17   1    6.80   16.60
   0 -17   1  102.29   21.90
   0 -17  -1   47.70   18.40
   0 -17  -1   32.60   17.30
   0 -17   1   40.90   23.90
   0 -17  -1   52.59   19.60
   0  17   1   57.49   18.10
   0  17   1   40.10   18.20
   0  17   1   54.29   18.40
   0  17  -1   49.30   17.90
   0  17  -1   73.79   19.30
   0  17  -1   59.09   15.50
   1 -17   1   18.80   22.60
   1 -17   1   33.50   17.60
  -1 -17  -1    7.00   11.40
  -1 -17  -1    2.00   17.20
  -1 -17  -1   40.40   17.20
   1 -17   1   -2.30   17.90
  -1  17  -1   59.99   17.40
   1  17   1   -2.10   15.30
  -1  17  -1   15.00   15.10
   1  17   1   13.30   14.70
  -1  17  -1    2.20   12.20
   1  17   1   -2.80   14.50
  12   0  -2   61.89   16.10
  12   0  -2   59.99   13.90
  12   0  -2   91.29   19.10
 -11   0   2   40.10   11.10
  11   0  -2   33.60   12.80
  11   0  -2   87.09   17.10
 -11   0   2   49.00    7.30
  10   0  -2  154.98   19.40
 -10   0   2  104.89   12.20
 -10   0   2  121.39   15.40
  10   0  -2  113.99   17.90
  10   0  -2  114.19   16.60
 -10   0   2  142.69   15.20
  10   0  -2  152.68   21.20
  -9   0   2  337.77   23.30
   9   0  -2  355.36   28.70
   9   0  -2  339.27   28.20
  -9   0   2  346.67   26.00
   9   0  -2  329.57   28.00
   9   0  -2  298.77   26.10
  -9   0   2  349.07   25.90
  -8   0   2  250.57   20.00
  -8   0   2  257.87   18.80
   8   0  -2  239.58   21.80
   8   0  -2  239.28   21.10
   8   0  -2  181.38   20.50
  -8   0   2  229.18   19.70
   8   0  -2  251.77   22.50
   7   0  -2  137.49   16.10
  -7   0   2  155.98   14.40
   7   0  -2  152.98   16.10
  -7   0   2  167.48   15.70
   7   0  -2  164.68   16.70
  -7   0   2  139.59   13.60
  -7   0   2  167.98   15.30
   7   0  -2  168.88   17.10
  -6   0   2    0.00    5.50
  -6   0   2   -1.50    5.10
   6   0  -2    2.20    6.50
  -6   0   2   -6.40    5.40
   6   0  -2  -10.40    5.20
  -6   0   2    4.90    6.20
   6   0  -2   -1.10    5.70
  -5   0   2 1149.58   62.09
   5   0  -2 1243.18   66.29
  -5   0   2 1185.28   65.59
   5   0  -2 1132.49   65.99
  -5   0   2 1136.59   61.99
   5   0  -2 1227.58   66.19
  -5   0   2 1221.48   65.29
  -5   0   2 1150.58   64.59
   4   0  -2 2685.53  135.29
  -4   0   2 2559.34  134.29
  -4   0   2 2602.74  134.89
  -4   0   2 2559.54  134.39
   4   0  -2 2431.76  134.79
   4   0  -2 2477.35  135.09
  -4   0   2 2490.45  134.59
   3   0  -2 1398.26   82.69
   3   0  -2 1613.64   83.09
  -3   0   2 1600.24   82.99
   3   0  -2 1571.34   82.89
  -3   0   2 1537.55   82.69
   3   0  -2 1472.55   82.79
  -3   0   2 1587.74   82.69
  -3   0   2 1591.44   82.79
   2   0  -2 5693.43  281.37
   2   0  -2 4883.91  281.07
  -2   0   2 5312.27  281.17
  -2   0   2 5706.73  281.27
   2   0  -2 5540.25  281.37
  -2   0   2 5454.05  281.37
   1   0  -2    0.50    2.20
   0   0   2    2.60    1.30
   0   0  -2    1.90    1.70
   0   0  -2   -1.70    1.40
   0   0  -2    0.10    1.80
   0   0  -2    2.40    1.50
   0   0  -2   -0.10    1.80
   1   0   2  915.41   48.70
  -3   0  -2 3874.51  184.68
   3   0   2 3313.97  184.18
   3   0   2 3255.77  183.58
   3   0   2 3648.03  184.38
  -3   0  -2 3838.32  184.08
   3   0   2 3456.85  185.38
   4   0   2   62.69    6.30
  -4   0  -2   66.09    5.80
   4   0   2   55.09    6.40
   4   0   2   49.60    5.90
   4   0   2   58.79    6.40
   4   0   2   49.40    5.50
   5   0   2 2196.98  115.29
   5   0   2 2061.69  115.99
  -5   0  -2 2276.57  115.49
   5   0   2 1969.70  115.79
   5   0   2 2277.47  116.19
   5   0   2 2422.46  116.49
   6   0   2  134.99   11.90
   6   0   2  115.59   10.60
   6   0   2  118.89   12.50
  -6   0  -2  131.69   10.20
   6   0   2   99.09   11.10
   6   0   2  116.09    8.20
  -7   0  -2  154.78   13.20
   7   0   2  174.38   15.80
   7   0   2  196.68   16.10
   7   0   2  186.08   15.20
   8   0   2  207.68   17.90
  -8   0  -2  223.38   17.00
  -8   0  -2  263.47   19.10
   8   0   2  213.68   19.00
   8   0   2  287.77   21.20
   9   0   2  103.39   14.20
   9   0   2   88.69   12.40
  -9   0  -2   85.79   10.40
   9   0   2   82.59   11.50
   9   0   2   92.79   13.70
  10   0   2    1.20    8.20
  10   0   2    8.80    8.80
  10   0   2   -4.30    9.60
  10   0   2   16.10    7.60
 -10   0  -2    1.80    6.60
  11   0   2   16.30    7.80
  11   0   2   19.30    9.00
  11   0   2   -2.30   10.50
  12  -1  -2   -3.50   11.10
  12  -1  -2   17.00   13.80
  12  -1  -2    9.70   12.00
  12   1  -2    2.20   10.60
  12   1  -2   -4.60   11.10
  12   1  -2   14.80   13.00
  11  -1  -2   61.09   15.00
  11  -1  -2   51.99   14.10
 -11   1   2   67.59   12.30
  11   1  -2   67.09   18.50
  11   1  -2   52.19   14.30
  10  -1  -2  128.29   18.50
 -10  -1   2  123.29   16.20
  10  -1  -2  155.78   21.60
  10  -1  -2  115.19   18.20
  10  -1  -2  135.89   17.40
 -10  -1   2  116.69   13.20
  10   1  -2  104.19   18.80
  10   1  -2  147.39   19.20
 -10   1   2  127.89   13.30
 -10   1   2  112.89   15.20
  10   1  -2  110.49   16.40
 -10   1   2  131.09   13.40
  10   1  -2  133.39   19.00
   9  -1  -2   22.70    9.00
  -9  -1   2   24.80    9.00
   9  -1  -2   29.90   10.80
   9  -1  -2    7.00    9.50
   9  -1  -2   -0.20    9.10
  -9  -1   2    6.70    7.80
   9   1  -2    6.60    9.30
   9   1  -2   26.90   11.20
   9   1  -2   13.20   10.30
  -9   1   2   18.50    7.20
  -9   1   2   24.10    9.10
  -9   1   2   37.00   10.80
   9   1  -2   16.70    8.00
   8  -1  -2    4.60    7.90
   8  -1  -2    4.40    7.90
  -8  -1   2   12.00    7.50
  -8  -1   2    9.30    6.80
   8  -1  -2    4.50    8.40
   8  -1  -2   -0.20    8.40
  -8  -1   2   -5.40    6.80
  -8   1   2    7.40    6.60
  -8   1   2    7.60    7.40
   8   1  -2    3.60    7.60
   8   1  -2   -0.70    8.10
   8   1  -2   -2.50    8.00
  -8   1   2   13.20    7.30
   8   1  -2    4.30    7.40
   7  -1  -2   60.99   11.90
   7  -1  -2  101.19   14.20
   7  -1  -2   93.99   13.40
   7  -1  -2   87.19   13.20
  -7  -1   2   86.29   12.40
  -7  -1   2   95.99   12.40
  -7  -1   2   96.39   11.10
  -7  -1   2   94.39   12.40
  -7   1   2   83.99   11.60
  -7   1   2   87.89   11.80
   7   1  -2   93.29   13.20
  -7   1   2   87.79   11.30
   7   1  -2   99.79   14.10
   7   1  -2  110.29   14.10
   7   1  -2   91.99   13.60
  -6  -1   2  146.69   14.10
   6  -1  -2  147.09   14.50
  -6  -1   2  148.59   13.90
  -6  -1   2  163.88   14.50
  -6  -1   2  136.99   13.10
   6  -1  -2  116.89   14.00
   6  -1  -2  131.39   14.40
  -6   1   2  138.89   10.20
  -6   1   2  135.09   12.60
   6   1  -2  136.99   14.90
  -6   1   2  154.98   14.20
   6   1  -2  142.79   14.70
  -6   1   2  140.09   14.00
  -6   1   2  147.09   12.80
   6   1  -2  108.49   13.80
   5  -1  -2  551.54   31.20
  -5  -1   2  481.65   29.70
  -5  -1   2  464.05   26.00
  -5  -1   2  463.45   29.30
   5  -1  -2  493.15   30.50
  -5  -1   2  487.95   30.20
   5  -1  -2  426.46   29.60
  -5  -1   2  496.95   30.20
  -5   1   2  466.25   29.30
  -5   1   2  469.75   29.80
  -5   1   2  467.45   27.40
   5   1  -2  479.35   30.60
   5   1  -2  496.05   30.60
   5   1  -2  473.05   30.60
  -5   1   2  467.05   29.40
  -5   1   2  505.65   30.10
   4  -1  -2  275.47   18.80
  -4  -1   2  259.77   15.60
  -4  -1   2  261.67   18.40
  -4  -1   2  252.77   17.80
   4  -1  -2  245.28   18.80
  -4  -1   2  262.27   17.90
   4  -1  -2  263.97   19.00
  -4  -1   2  248.98   17.80
  -4   1   2  254.27   18.40
   4   1  -2  235.18   18.50
  -4   1   2  259.77   17.90
   4   1  -2  295.97   19.40
  -4   1   2  265.27   16.50
   4   1  -2  266.37   19.20
  -4   1   2  259.37   18.40
  -4   1   2  267.37   18.20
   4   1  -2  277.57   19.00
   3  -1  -2 1663.73   84.89
   3  -1  -2 1561.04   84.69
  -3  -1   2 1577.84   84.39
  -3  -1   2 1631.64   84.79
  -3  -1   2 1572.04   83.19
   3  -1  -2 1487.85   84.69
  -3  -1   2 1629.24   84.69
  -3  -1   2 1629.04   84.69
   3  -1  -2 1480.05   84.59
   3   1  -2 1654.53   84.79
   3   1  -2 1501.25   84.69
  -3   1   2 1619.54   84.49
  -3   1   2 1588.24   84.59
  -3   1   2 1628.84   84.69
   3   1  -2 1625.04   84.89
  -3   1   2 1607.74   84.39
   3   1  -2 1388.06   84.39
  -2  -1   2 1289.47   69.19
   2  -1  -2 1215.38   69.49
   2  -1  -2 1375.96   69.89
  -2  -1   2 1314.97   69.59
  -2  -1   2 1312.57   69.59
  -2  -1   2 1254.87   69.69
   2  -1  -2 1303.17   69.59
  -2  -1   2 1346.97   69.69
   2  -1  -2 1366.76   69.69
   2  -1  -2 1322.97   69.59
   2   1  -2 1346.77   69.79
  -2   1   2 1301.37   69.59
   2   1  -2 1243.28   69.69
  -2   1   2 1339.27   69.69
  -2   1   2 1307.47   69.49
  -2   1   2 1260.37   69.39
   2   1  -2 1329.37   69.79
   2   1  -2 1191.98   69.49
   1  -1  -2   13.40    3.90
  -1  -1   2    8.90    2.90
   1  -1  -2   13.90    3.20
   1  -1  -2   15.20    4.40
   1  -1  -2    4.70    2.50
  -1  -1   2   16.60    4.30
   1  -1  -2    7.90    2.80
  -1  -1   2    6.60    3.70
  -1  -1   2   17.00    4.30
  -1  -1   2    2.40    3.50
   1   1  -2   11.30    3.00
   1   1  -2   13.50    4.10
   1   1  -2   13.40    4.20
   1   1  -2   12.80    3.00
  -1   1   2   11.90    3.00
   1   1  -2   10.40    3.60
  -1   1   2    9.80    4.20
  -1   1   2   11.40    3.90
  -1   1   2   13.90    4.20
   0  -1   2  102.19    7.60
  -1  -1  -2 2818.42  145.49
   2  -1   2  966.60   53.49
   2  -1   2  968.60   51.39
  -2  -1  -2  999.70   51.49
   2  -1   2  977.60   51.29
  -2   1  -2  996.10   51.49
   2   1   2  977.40   51.59
  -2   1  -2 1023.00   51.19
   2   1   2  981.00   51.59
   2   1   2  935.51   50.99
  -2   1  -2 1023.10   53.29
   2   1   2  955.50   53.99
   3  -1   2  268.87   16.00
  -3  -1  -2  260.27   14.40
   3  -1   2  254.47   14.40
   3  -1   2  208.38   13.60
   3  -1   2  251.67   13.80
   3  -1   2  221.38   14.10
   3   1   2  237.08   14.10
  -3   1  -2  221.68   14.00
  -3   1  -2  248.48   14.00
   3   1   2  253.57   14.10
   3   1   2  232.98   14.50
   3   1   2  238.78   14.60
  -3   1  -2  259.67   15.60
   4  -1   2  877.91   42.20
   4  -1   2  758.42   42.20
   4  -1   2  747.53   42.90
  -4  -1  -2  875.51   42.30
   4  -1   2  734.13   41.90
   4  -1   2  762.02   42.20
   4   1   2  717.23   42.30
  -4   1  -2  846.22   41.90
   4   1   2  747.63   42.20
   4   1   2  715.73   42.10
   4   1   2  738.33   42.30
   5  -1   2 2331.37  138.19
   5  -1   2 2784.82  138.79
   5  -1   2 2741.73  138.69
   5  -1   2 2551.64  138.49
   5  -1   2 2496.85  138.59
  -5  -1  -2 2781.22  138.29
   5   1   2 2900.81  139.09
   5   1   2 2875.61  139.29
   5   1   2 2461.95  138.69
   5   1   2 2330.67  138.49
   5   1   2 2749.32  137.49
  -5   1  -2 2662.13  137.89
   6  -1   2   11.40    6.30
   6  -1   2   30.40    6.70
   6  -1   2   21.20    6.70
   6  -1   2   18.90    4.70
  -6  -1  -2   29.60    6.20
   6  -1   2   22.00    5.50
  -6   1  -2   24.70    5.70
   6   1   2   22.40    6.20
   6   1   2   16.20    6.70
   6   1   2   24.40    6.00
   7  -1   2   24.00    6.00
   7  -1   2   28.30    7.20
   7  -1   2   29.00    7.30
  -7  -1  -2   25.40    5.90
  -7  -1  -2   20.50    5.80
   7  -1   2   18.60    3.30
   7   1   2   12.40    5.70
   7   1   2   17.20    8.80
   7   1   2   20.80    6.60
   7   1   2   24.70    7.20
  -7   1  -2   20.70    5.70
   8  -1   2   62.29   11.60
   8  -1   2   32.70    7.90
   8  -1   2   46.30    9.40
  -8  -1  -2   52.19    8.60
   8  -1   2   48.80   10.30
  -8  -1  -2   39.20    7.50
   8   1   2   44.40   10.50
  -8   1  -2   41.40    7.60
   8   1   2   53.79    9.40
   8   1   2   34.80    8.20
   8   1   2   44.90   10.70
   9  -1   2   -2.70    6.80
   9  -1   2   -1.00    5.30
   9  -1   2    2.00    5.70
   9  -1   2   18.10    9.00
  -9  -1  -2    1.90    4.60
  -9  -1  -2    2.40    5.60
   9   1   2    0.10    7.10
  -9   1  -2    4.60    5.30
   9   1   2    2.50    5.00
   9   1   2    6.80    8.40
   9   1   2   -1.30    7.80
  10  -1   2   77.99   12.00
  10  -1   2   73.79   13.40
  10  -1   2   67.89   12.40
  10  -1   2   78.79   15.10
 -10  -1  -2   93.19   11.10
 -10   1  -2   65.09    9.70
  10   1   2   87.99   13.10
  10   1   2   74.99   14.10
  10   1   2   66.29   13.50
  11  -1   2    6.70    7.90
  11  -1   2    4.40    9.10
  11  -1   2   21.30    8.90
  11   1   2    6.90    7.30
  11   1   2  -15.60   15.10
  11   1   2    4.40    8.20
  11   1   2   -5.10    9.30
  12  -2  -2   20.00   12.60
  12  -2  -2    0.60   15.10
  12  -2  -2   19.20   11.30
 -12  -2   2    8.00    9.30
  12   2  -2   10.70   14.40
  12   2  -2    9.10   15.40
 -11  -2   2   -3.10    5.70
 -11  -2   2    6.10    6.40
  11  -2  -2   14.70   14.10
  11  -2  -2   13.80   11.50
  11   2  -2   -8.50   10.60
  11   2  -2   16.90   11.70
  11   2  -2  -15.50    9.60
 -11   2   2   22.10   12.50
  10  -2  -2   -5.00    8.70
 -10  -2   2    6.60    7.80
  10  -2  -2   -2.00    8.20
  10  -2  -2  -10.10   11.20
  10  -2  -2  -12.10   10.70
 -10   2   2    8.40    6.80
  10   2  -2   23.00   13.60
  10   2  -2    9.50    9.10
 -10   2   2    1.90    8.30
 -10   2   2    9.10    6.60
  10   2  -2    6.50   10.90
  10   2  -2    1.30   10.00
   9  -2  -2   -2.90    8.80
   9  -2  -2    1.90    7.70
   9  -2  -2    3.70    9.40
   9  -2  -2   -1.80    8.10
  -9  -2   2   16.20    8.60
  -9  -2   2    9.10    7.70
  -9  -2   2    7.50    8.00
  -9   2   2   -1.70    6.60
   9   2  -2    6.00   10.60
   9   2  -2   16.60    9.90
  -9   2   2    7.60    7.90
   9   2  -2   15.90    8.90
   9   2  -2   -7.10    8.30
  -9   2   2   -0.20    7.80
  -8  -2   2   -1.70    7.60
   8  -2  -2   11.20    7.60
  -8  -2   2   -1.10    7.20
   8  -2  -2   -1.20    8.60
   8  -2  -2    1.90    7.30
   8  -2  -2    6.80    9.10
  -8  -2   2    7.30    7.00
  -8   2   2    6.00    5.50
   8   2  -2   -1.30    7.70
   8   2  -2    8.10    7.90
   8   2  -2   -1.10    8.70
   8   2  -2    9.70    8.90
  -8   2   2   -0.30    7.40
  -8   2   2    4.80    7.10
   7  -2  -2   -3.20    7.80
  -7  -2   2    8.60    7.30
  -7  -2   2    7.40    7.40
   7  -2  -2   -3.20    7.30
  -7  -2   2    7.40    5.70
   7  -2  -2   16.90    9.00
   7  -2  -2   -4.60    6.60
  -7   2   2   19.90    7.30
   7   2  -2   19.20    9.40
  -7   2   2    5.10    7.20
  -7   2   2   10.80    6.70
  -7   2   2   12.30    8.60
   7   2  -2  -12.50    6.90
   7   2  -2   21.30    8.70
   7   2  -2   14.40    8.80
  -7   2   2   10.30    4.50
  -6  -2   2   99.19   11.70
  -6  -2   2  111.89   12.80
   6  -2  -2   83.29   12.70
   6  -2  -2  102.09   13.00
  -6  -2   2  121.99   12.40
   6  -2  -2  112.09   14.10
  -6  -2   2  130.39   13.20
   6  -2  -2  118.99   15.80
   6   2  -2  105.59   13.80
   6   2  -2   90.29   12.90
  -6   2   2   96.89   10.00
   6   2  -2   98.59   13.10
  -6   2   2   89.89   12.30
  -6   2   2   99.29   12.40
   6   2  -2  106.69   13.90
  -6   2   2   89.19   10.70
  -6   2   2  105.39   11.80
   5  -2  -2   58.39    9.40
  -5  -2   2   33.50    5.40
  -5  -2   2   42.50    8.10
   5  -2  -2   24.80    8.90
   5  -2  -2   43.00    7.60
   5  -2  -2   27.90    7.50
  -5  -2   2   42.20    8.40
  -5  -2   2   58.09    8.40
  -5   2   2   45.30    8.80
   5   2  -2   55.49    9.70
   5   2  -2   51.89    9.60
  -5   2   2   51.39    8.70
  -5   2   2   43.60    7.70
   5   2  -2   63.39    9.90
  -5   2   2   29.20    7.50
  -4  -2   2 1334.27   71.89
  -4  -2   2 1316.47   69.59
   4  -2  -2 1390.26   72.09
   4  -2  -2 1267.87   71.99
  -4  -2   2 1371.26   71.69
  -4  -2   2 1272.97   71.59
   4  -2  -2 1286.67   71.79
   4  -2  -2 1181.68   71.49
   4  -2  -2 1364.76   73.39
  -4  -2   2 1362.06   71.49
   4   2  -2 1138.19   71.49
  -4   2   2 1275.07   71.49
  -4   2   2 1304.37   71.19
  -4   2   2 1304.17   70.69
  -4   2   2 1293.27   71.59
   4   2  -2 1263.47   72.09
  -4   2   2 1366.56   71.39
   4   2  -2 1441.56   72.59
  -3  -2   2  291.27   18.20
  -3  -2   2  272.77   19.60
  -3  -2   2  294.57   19.50
   3  -2  -2  304.97   20.00
   3  -2  -2  244.38   19.30
   3  -2  -2  305.57   19.30
  -3  -2   2  292.77   20.00
  -3  -2   2  307.57   20.00
   3  -2  -2  288.27   20.00
   3  -2  -2  321.07   21.10
  -3   2   2  307.67   19.20
   3   2  -2  280.67   18.10
  -3   2   2  286.37   19.60
   3   2  -2  315.27   19.50
   3   2  -2  310.47   20.40
  -3   2   2  326.67   19.90
  -3   2   2  289.47   19.70
  -3   2   2  296.97   19.40
   3   2  -2  281.27   20.10
   2  -2  -2  875.01   50.09
  -2  -2   2  948.61   50.39
   2  -2  -2  887.51   50.09
  -2  -2   2  863.71   50.39
   2  -2  -2  829.02   50.19
  -2  -2   2  943.51   50.59
   2  -2  -2  945.21   50.29
  -2  -2   2  961.40   50.49
  -2  -2   2  952.00   50.39
   2  -2  -2  932.01   50.99
   2   2  -2  935.41   50.29
   2   2  -2  862.11   50.39
  -2   2   2  884.61   50.29
   2   2  -2  880.21   50.59
   2   2  -2  935.61   50.59
  -2   2   2  940.41   50.49
  -2   2   2  957.90   50.79
  -2   2   2  952.80   50.49
  -2   2   2  932.41   50.39
   2   2  -2  975.00   50.79
  -2   2   2  863.91   50.69
   1  -2  -2 1367.36   74.69
   1  -2  -2 1434.86   74.69
   1  -2  -2 1434.96   75.09
   1  -2  -2 1449.85   74.79
  -1  -2   2 1445.06   75.59
  -1  -2   2 1444.96   74.79
  -1  -2   2 1426.26   74.69
  -1  -2   2 1287.17   74.59
  -1  -2   2 1364.26   74.69
   1  -2  -2 1413.06   74.69
  -1   2   2 1456.05   74.79
  -1   2   2 1342.07   74.69
  -1   2   2 1393.76   75.49
  -1   2   2 1332.97   74.89
   1   2  -2 1450.95   74.69
   1   2  -2 1451.75   74.69
  -1   2   2 1390.36   74.69
   1   2  -2 1429.76   75.49
  -1   2   2 1447.36   74.79
   1   2  -2 1433.66   74.79
   1   2  -2 1334.77   74.59
   0  -2   2 2422.36  131.69
   0  -2  -2 2585.64  130.29
   0  -2  -2 2476.35  130.79
   0  -2   2 2473.55  130.19
   0  -2  -2 2517.25  130.19
   0  -2   2 2399.36  130.09
   0  -2   2 2415.46  128.79
   0  -2   2 2430.26  130.19
   0  -2  -2 2437.76  130.09
   0  -2   2 2698.63  130.29
   0   2   2 2507.05  130.29
   0   2  -2 2521.05  130.09
   0   2   2 2418.36  130.29
   0   2  -2 2641.14  130.29
   0   2  -2 2557.34  129.99
   0   2  -2 2525.15  131.59
   0   2   2 2665.33  130.39
   0   2   2 2464.95  130.29
   0   2  -2 2389.46  128.79
   0   2   2 2466.15  130.89
  -1  -2  -2 4045.50  201.58
   1  -2   2 3769.82  201.18
   1  -2   2 3577.04  200.88
  -1  -2  -2 4076.89  202.78
  -1  -2  -2 3982.40  201.08
   1  -2   2 3893.51  201.18
   1  -2   2 3704.43  201.38
   1  -2   2 3769.12  201.28
  -1  -2  -2 3918.61  201.48
   1  -2   2 3800.72  203.28
  -1  -2  -2 4043.10  201.08
   1   2   2 3801.72  201.38
  -1   2  -2 4000.70  200.68
  -1   2  -2 4036.40  201.28
   1   2   2 3858.11  201.38
  -1   2  -2 3913.51  203.18
  -1   2  -2 4120.89  200.78
   1   2   2 3753.52  202.68
   1   2   2 3794.32  201.58
  -1   2  -2 3974.60  201.28
   1   2   2 3921.91  202.38
   2  -2   2 2728.73  147.39
  -2  -2  -2 2905.91  145.49
   2  -2   2 2605.24  144.89
   2  -2   2 2739.23  144.99
   2  -2   2 2789.72  145.29
  -2  -2  -2 2907.11  145.49
   2  -2   2 2895.31  145.39
  -2  -2  -2 2901.11  144.39
   2   2   2 2675.83  147.49
   2   2   2 2849.61  145.39
   2   2   2 2778.32  145.69
  -2   2  -2 2947.10  145.19
  -2   2  -2 2842.12  147.19
   2   2   2 2806.22  145.69
   2   2   2 2612.84  145.29
   3  -2   2  117.99    8.80
  -3  -2  -2  132.89    9.10
   3  -2   2  134.89   11.10
  -3  -2  -2  132.49    9.20
   3  -2   2  127.69    8.80
   3  -2   2  122.19    9.20
   3  -2   2  109.79    8.80
   3   2   2  104.69    9.60
   3   2   2  137.99    9.90
   3   2   2  117.39    9.00
  -3   2  -2  129.19    9.00
  -3   2  -2  125.79   10.70
   3   2   2  115.89   10.10
   3   2   2  133.09   13.80
   3   2   2  138.79    9.50
  -4  -2  -2  106.09    8.60
   4  -2   2  116.09    9.10
  -4  -2  -2  117.29    8.70
   4  -2   2   93.29    8.50
   4  -2   2   93.99    8.40
   4  -2   2  107.19   11.40
   4  -2   2  101.69    9.10
  -4   2  -2  101.59   10.30
   4   2   2  124.89    9.30
   4   2   2  113.39    9.90
  -4   2  -2  111.79    8.50
   4   2   2  103.99    9.20
   4   2   2  107.59    8.90
  -5  -2  -2  486.75   28.70
   5  -2   2  465.75   29.20
   5  -2   2  509.25   29.10
  -5  -2  -2  479.15   28.60
   5  -2   2  476.25   29.10
   5  -2   2  465.95   29.70
   5   2   2  527.95   29.80
   5   2   2  526.95   28.20
  -5   2  -2  488.25   28.20
  -5   2  -2  483.65   28.80
   6  -2   2  168.18   13.60
   6  -2   2  181.78   13.70
  -6  -2  -2  176.28   13.50
   6  -2   2  146.49   13.10
  -6  -2  -2  187.48   13.50
   6  -2   2  171.98   14.70
   6   2   2  153.78   13.90
   6   2   2  153.18   13.90
   6   2   2  184.38   10.60
  -6   2  -2  162.38   12.30
  -6   2  -2  198.18   14.60
   6   2   2  184.28   14.60
   6   2   2  161.78   13.70
  -7  -2  -2  352.96   21.20
   7  -2   2  266.97   20.80
   7  -2   2  312.97   21.50
   7  -2   2  302.37   23.80
   7  -2   2  361.06   22.90
  -7  -2  -2  322.97   21.00
   7  -2   2  305.37   19.90
  -7   2  -2  301.77   20.00
   7   2   2  296.77   21.40
   7   2   2  302.07   22.50
  -7   2  -2  288.87   19.90
   7   2   2  369.16   26.20
   8  -2   2    3.80    6.70
  -8  -2  -2    5.00    6.00
   8  -2   2   10.30    6.30
   8  -2   2   -3.10    6.60
  -8  -2  -2    3.60    5.10
   8  -2   2    5.30    7.50
  -8   2  -2    2.80    5.40
   8   2   2    3.60    7.80
   8   2   2    5.00    7.70
   8   2   2    8.50    6.30
   8   2   2    8.20    7.20
  -9  -2  -2   -4.50    5.30
   9  -2   2    3.00    8.00
   9  -2   2   -7.60    7.90
   9  -2   2   14.70    6.60
   9  -2   2   -5.00    5.60
  -9  -2  -2   -8.50    5.50
   9   2   2  -10.10    5.20
  -9   2  -2    7.80    5.80
   9   2   2    1.80    8.60
   9   2   2   -3.10    6.60
  -9   2  -2   -2.70    6.00
   9   2   2    1.50    7.00
  10  -2   2    5.30    8.60
  10  -2   2   -8.80    5.80
  10  -2   2   13.90    8.00
 -10  -2  -2   14.30    7.20
  10  -2   2   13.50    8.40
 -10  -2  -2   10.30    5.20
  10   2   2   -0.50    6.20
  10   2   2   10.40   10.50
  10   2   2    5.30    8.90
 -10   2  -2    1.40    5.90
  11  -2   2   -7.40   14.30
  11  -2   2   -6.80    9.90
  11  -2   2  -13.80    6.10
  11  -2   2   -1.90    6.20
  11   2   2   13.60   13.80
  11   2   2   13.60    8.70
  11   2   2    3.00   11.90
  11   2   2    2.50    6.60
 -12  -3   2   27.80   10.40
  12  -3  -2   33.30   14.20
  12  -3  -2   10.50   14.50
  12  -3  -2   49.60   15.90
  12   3  -2    6.20   15.00
 -12   3   2   29.70   12.80
  12   3  -2   45.00   14.90
  12   3  -2   46.30   15.00
 -11  -3   2   23.10    7.40
 -11  -3   2    8.70   11.40
  11  -3  -2    4.20    9.90
  11  -3  -2   11.60   10.70
  11  -3  -2   25.00   12.70
  11   3  -2   17.60   12.20
  11   3  -2   34.30   15.20
  11   3  -2   24.50   12.70
  10  -3  -2  164.88   21.30
  10  -3  -2  141.89   20.60
  10  -3  -2  121.89   18.00
  10  -3  -2   99.79   16.10
 -10  -3   2  107.19   13.20
  10   3  -2  172.08   23.70
  10   3  -2  139.39   19.10
 -10   3   2   93.49   11.70
  10   3  -2  130.59   23.30
 -10   3   2  122.39   16.40
  -9  -3   2  159.78   17.90
   9  -3  -2  159.68   24.10
   9  -3  -2  147.19   19.60
  -9  -3   2  152.88   15.70
  -9  -3   2  144.09   16.00
  -9  -3   2  192.08   18.60
   9  -3  -2  154.08   21.00
   9  -3  -2  132.39   19.40
   9  -3  -2  136.39   18.20
  -9   3   2  155.88   18.00
   9   3  -2  160.28   20.00
   9   3  -2  170.18   21.00
   9   3  -2  159.58   19.40
  -9   3   2  136.19   10.20
  -9   3   2  152.88   17.10
   9   3  -2  177.08   21.70
  -8  -3   2    6.10    8.30
   8  -3  -2    4.20    8.70
   8  -3  -2   12.80    8.90
   8  -3  -2    8.50   12.20
   8  -3  -2    7.00   10.10
  -8  -3   2   16.30    7.50
   8  -3  -2   10.30    9.60
  -8  -3   2   18.50    8.60
  -8  -3   2    6.60    8.30
  -8   3   2   24.40    7.10
   8   3  -2    2.30   10.40
  -8   3   2    3.40    7.40
  -8   3   2   17.50    9.10
   8   3  -2   14.90    9.00
   8   3  -2    5.20    8.50
   8   3  -2    9.30    9.50
  -8   3   2   -0.60    7.90
   7  -3  -2   24.50   11.40
   7  -3  -2   22.10    8.60
  -7  -3   2   26.00    8.70
  -7  -3   2   25.90    8.70
   7  -3  -2   23.30    8.80
  -7  -3   2   28.80    7.50
   7  -3  -2   74.09   14.90
   7  -3  -2   31.60    9.50
  -7   3   2   24.70    8.60
  -7   3   2   19.80    6.60
   7   3  -2   27.00   10.20
   7   3  -2    7.70    8.50
  -7   3   2   22.90    8.40
  -7   3   2   35.60    7.50
   7   3  -2   38.10   10.70
   7   3  -2   34.70    9.80
   6  -3  -2  756.52   44.30
   6  -3  -2  675.73   40.50
  -6  -3   2  643.24   39.60
  -6  -3   2  616.84   39.60
   6  -3  -2  610.74   40.30
  -6  -3   2  661.33   38.90
   6  -3  -2  656.03   40.40
  -6  -3   2  675.73   35.50
   6  -3  -2  614.54   40.30
  -6   3   2  599.34   39.10
  -6   3   2  639.94   38.30
   6   3  -2  714.63   41.30
   6   3  -2  670.03   40.90
  -6   3   2  625.84   38.20
  -6   3   2  658.13   39.70
   6   3  -2  585.64   39.60
   6   3  -2  559.34   40.00
  -6   3   2  645.84   38.70
   5  -3  -2  101.99   12.50
   5  -3  -2   94.39   11.80
  -5  -3   2   95.49   11.20
  -5  -3   2   92.59   11.70
  -5  -3   2  121.09   11.80
   5  -3  -2   94.69   11.70
  -5  -3   2   86.19   11.50
   5  -3  -2  114.09   12.80
   5  -3  -2   94.49   13.70
  -5   3   2   89.29   10.50
  -5   3   2   85.69   10.50
   5   3  -2   89.89   12.10
   5   3  -2   79.89    8.20
  -5   3   2  103.29   11.90
   5   3  -2   70.69   11.20
   5   3  -2   95.09   12.50
  -5   3   2   76.59   10.70
  -4  -3   2  405.66   27.00
   4  -3  -2  442.16   27.70
   4  -3  -2  444.66   28.30
  -4  -3   2  420.06   26.80
  -4  -3   2  417.96   27.20
   4  -3  -2  402.46   27.50
  -4  -3   2  427.36   26.70
   4  -3  -2  383.06   27.00
   4  -3  -2  464.55   27.20
   4   3  -2  471.65   28.00
   4   3  -2  421.26   25.60
   4   3  -2  441.86   28.10
  -4   3   2  442.26   27.20
   4   3  -2  396.66   27.20
  -4   3   2  443.26   26.90
  -4   3   2  439.06   26.60
  -4   3   2  429.66   26.60
   4   3  -2  369.86   27.10
   3  -3  -2 1532.15   80.69
  -3  -3   2 1489.55   79.79
  -3  -3   2 1449.95   80.29
   3  -3  -2 1515.85   80.29
   3  -3  -2 1346.37   79.99
  -3  -3   2 1530.45   80.59
  -3  -3   2 1459.25   80.39
  -3  -3   2 1507.35   80.19
   3  -3  -2 1520.35   81.19
   3  -3  -2 1597.24   80.69
   3   3  -2 1545.85   80.89
   3   3  -2 1445.66   79.69
   3   3  -2 1331.07   79.99
  -3   3   2 1482.25   80.59
  -3   3   2 1463.05   80.09
  -3   3   2 1457.25   79.89
  -3   3   2 1379.36   80.79
  -3   3   2 1563.14   80.49
   3   3  -2 1505.15   80.59
  -3   3   2 1401.56   79.79
   3   3  -2 1609.54   80.99
   2  -3  -2 1052.29   55.89
   2  -3  -2  949.31   56.29
  -2  -3   2 1068.89   55.79
   2  -3  -2  942.41   55.49
   2  -3  -2 1038.90   55.69
  -2  -3   2 1011.80   55.99
  -2  -3   2  952.00   55.49
  -2  -3   2 1025.80   55.69
  -2  -3   2 1052.59   55.59
   2  -3  -2 1015.40   55.29
   2  -3  -2  951.90   55.59
  -2   3   2  946.01   55.89
  -2   3   2 1027.60   56.49
  -2   3   2  924.21   55.09
   2   3  -2 1080.29   56.19
   2   3  -2 1075.29   55.89
  -2   3   2 1025.60   55.49
   2   3  -2  958.90   55.39
   2   3  -2  962.20   55.49
  -2   3   2 1018.90   55.29
   2   3  -2 1036.60   55.49
  -2   3   2 1084.49   55.89
  -1  -3   2 4302.97  215.88
  -1  -3   2 4393.46  214.68
   1  -3  -2 4271.17  214.88
   1  -3  -2 4252.27  214.48
  -1  -3   2 3837.92  214.38
   1  -3  -2 4055.89  214.48
  -1  -3   2 4140.79  214.48
   1  -3  -2 3746.73  215.28
   1  -3  -2 4307.67  214.58
  -1  -3   2 3835.22  214.28
   1  -3  -2 4285.87  214.58
   1   3  -2 4118.99  214.48
  -1   3   2 4107.59  214.48
  -1   3   2 4044.50  214.38
   1   3  -2 3896.91  214.28
   1   3  -2 4256.87  213.48
  -1   3   2 3893.31  214.38
  -1   3   2 4276.17  215.78
  -1   3   2 3964.60  214.78
   1   3  -2 4062.59  215.48
   1   3  -2 4222.58  214.48
   1   3  -2 4157.88  214.38
  -1   3   2 4331.87  214.68
   0  -3   2  753.22   45.80
   0  -3   2  822.52   45.70
   0  -3   2  754.12   44.40
   0  -3   2  885.11   46.10
   0  -3  -2  854.11   46.10
   0  -3  -2  854.81   45.90
   0  -3  -2  862.11   46.80
   0  -3   2  824.12   48.00
   0  -3  -2  839.22   46.00
   0  -3  -2  879.91   46.20
   0  -3   2  808.22   45.90
   0   3  -2  853.61   45.80
   0   3   2  789.82   46.00
   0   3   2  871.71   46.20
   0   3   2  810.32   46.80
   0   3  -2  885.51   46.10
   0   3   2  807.92   46.10
   0   3  -2  904.31   48.10
   0   3   2  858.21   47.40
   0   3  -2  838.42   45.70
   0   3  -2  841.82   44.40
   0   3   2  858.81   46.10
   0   3  -2  854.01   45.80
   1  -3   2 2516.45  140.09
   1  -3   2 2490.05  137.89
   1  -3   2 2513.35  137.09
  -1  -3  -2 2790.82  137.99
  -1  -3  -2 2703.73  139.29
  -1  -3  -2 2719.63  137.79
   1  -3   2 2503.05  137.79
   1  -3   2 2535.95  137.99
  -1  -3  -2 2706.93  138.09
  -1  -3  -2 2733.73  138.19
   1   3   2 2546.95  139.29
  -1   3  -2 2638.44  137.39
   1   3   2 2707.03  139.79
   1   3   2 2431.36  137.99
   1   3   2 2755.72  138.29
  -1   3  -2 2770.62  137.99
   1   3   2 2544.75  138.19
  -1   3  -2 2806.62  137.59
   1   3   2 2543.45  138.09
  -1   3  -2 2708.63  137.89
  -1   3  -2 2727.33  140.09
  -1   3  -2 2713.13  137.09
   2  -3   2  197.68   15.80
   2  -3   2  178.18   12.90
   2  -3   2  188.18   13.00
  -2  -3  -2  197.08   12.50
   2  -3   2  179.08   12.90
  -2  -3  -2  187.28   12.60
  -2  -3  -2  199.18   13.30
  -2  -3  -2  181.28   13.00
  -2  -3  -2  196.78   15.60
   2  -3   2  189.58   13.00
   2  -3   2  182.18   12.90
   2   3   2  175.88   13.00
   2   3   2  182.98   13.30
   2   3   2  179.48   13.20
  -2   3  -2  210.78   15.60
  -2   3  -2  192.78   11.60
   2   3   2  194.98   16.10
  -2   3  -2  197.98   12.70
  -2   3  -2  190.78   12.80
  -2   3  -2  197.98   11.60
   2   3   2  222.98   14.80
   2   3   2  189.18   13.10
  -3  -3  -2 1117.29   58.19
  -3  -3  -2 1086.99   56.89
   3  -3   2  984.10   57.99
   3  -3   2 1075.39   59.39
  -3  -3  -2 1125.69   58.29
  -3  -3  -2 1113.39   56.99
   3  -3   2 1082.29   57.99
   3   3   2 1042.30   58.39
  -3   3  -2 1084.69   57.69
  -3   3  -2 1074.89   55.89
  -3   3  -2 1113.99   57.79
   3   3   2 1081.89   61.29
  -3   3  -2 1074.29   59.89
   3   3   2  930.81   58.09
   3   3   2 1032.60   58.29
   3   3   2 1126.49   59.39
   3   3   2 1130.89   58.49
   4  -3   2  123.19   10.20
  -4  -3  -2  119.79    8.20
  -4  -3  -2  118.79    8.00
   4  -3   2  122.39   10.60
  -4  -3  -2  120.79   10.10
   4  -3   2  116.19   10.10
   4  -3   2  123.49   12.30
  -4  -3  -2  142.89   11.10
   4   3   2  137.49   11.60
   4   3   2  108.89   11.00
   4   3   2  120.89   10.60
  -4   3  -2  128.89   12.10
   4   3   2  133.09   15.00
  -4   3  -2  122.69    9.60
   4   3   2  112.09   10.40
   4   3   2  130.99   11.60
  -4   3  -2  131.69   10.20
   5  -3   2   13.20    5.30
   5  -3   2    8.60    5.30
   5  -3   2    4.80    5.10
  -5  -3  -2    9.30    4.50
  -5  -3  -2    3.80    4.40
   5  -3   2   12.80    5.30
   5  -3   2    7.30    4.60
  -5   3  -2    9.40    4.00
  -5   3  -2    4.30    3.70
   5   3   2   -1.50    8.00
   5   3   2   10.70    4.90
   5   3   2    7.10    4.80
   5   3   2    5.80    5.00
   5   3   2   11.40    5.30
   5   3   2    9.20    5.20
  -5   3  -2    5.20    4.40
   6  -3   2  512.85   30.40
   6  -3   2  466.75   29.80
   6  -3   2  462.25   29.30
  -6  -3  -2  473.45   29.00
  -6  -3  -2  482.05   29.10
   6  -3   2  447.16   29.10
   6  -3   2  448.76   30.20
  -6   3  -2  463.45   28.30
   6   3   2  425.16   29.80
   6   3   2  455.75   30.30
   6   3   2  525.45   36.50
  -6   3  -2  473.95   28.20
   6   3   2  547.95   31.20
  -6   3  -2  472.15   28.90
   6   3   2  471.15   27.20
   7  -3   2   11.60    5.80
  -7  -3  -2   17.20    6.00
   7  -3   2   21.50    7.10
   7  -3   2   22.20    7.30
  -7  -3  -2   23.00    6.10
   7  -3   2   23.90    9.70
   7  -3   2   25.60    6.40
  -7   3  -2   21.70    5.30
   7   3   2   24.40    7.00
   7   3   2   16.30    7.80
  -7   3  -2   28.70    6.20
   7   3   2    9.20    6.40
  -7   3  -2   21.70    6.20
  -8  -3  -2   53.79    8.30
   8  -3   2   52.59   11.40
   8  -3   2   59.69   10.10
   8  -3   2   65.69   11.40
   8  -3   2   70.29    8.70
   8  -3   2   45.30    8.60
  -8  -3  -2   47.40    8.90
   8   3   2   64.99   13.20
   8   3   2   58.99   10.40
   8   3   2   74.19   13.40
   8   3   2   58.49   10.00
  -8   3  -2   47.20    8.60
   9  -3   2    7.90    6.80
   9  -3   2   15.50    7.70
   9  -3   2    0.50    7.60
  -9  -3  -2    9.10    6.20
   9  -3   2   -1.10    7.00
   9   3   2   -6.60    7.00
   9   3   2   13.10    8.50
  -9   3  -2    9.30    6.10
   9   3   2   23.20    7.90
   9   3   2   17.40   12.90
  -9   3  -2    5.10    6.00
   9   3   2   20.50    7.60
 -10  -3  -2   -9.90    7.10
  10  -3   2    2.40    9.10
 -10  -3  -2    3.10    6.20
  10  -3   2    9.30   10.80
  10  -3   2    9.60    7.10
  10   3   2    4.10   10.60
  10   3   2   -6.00    5.80
  10   3   2   11.40   11.60
 -10   3  -2    2.50    6.50
  10   3   2    7.90   10.80
  10   3   2   -1.90    6.30
  11  -3   2   94.09   16.80
  11  -3   2   48.50   11.60
 -11  -3  -2   63.89   10.10
  11  -3   2   87.79   16.50
  11   3   2  106.19   17.40
  11   3   2   53.99   11.80
  11   3   2   52.89   12.00
  11   3   2   75.59   20.30
  11  -4  -2   33.10   11.40
  11  -4  -2   48.10   15.40
 -11  -4   2   58.89   13.20
  11  -4  -2   37.70   13.50
  11   4  -2   43.40   14.20
 -11   4   2   47.10   14.80
  11   4  -2   22.50   14.10
  11   4  -2   50.89   13.60
 -10  -4   2   34.30    8.60
  10  -4  -2   34.70   13.90
 -10  -4   2   11.10    7.70
  10  -4  -2   31.20   11.50
 -10  -4   2   23.30   10.40
  10   4  -2   19.90   12.20
  10   4  -2   58.99   16.40
  10   4  -2   14.10   13.70
  10   4  -2   10.70    9.70
   9  -4  -2  323.97   28.10
   9  -4  -2  406.16   35.60
  -9  -4   2  337.97   25.10
   9  -4  -2  338.87   33.50
  -9  -4   2  355.46   25.10
   9  -4  -2  361.56   30.80
  -9   4   2  318.37   21.60
  -9   4   2  304.87   25.90
  -9   4   2  312.77   26.40
   9   4  -2  390.06   31.20
  -9   4   2  346.27   23.70
  -8  -4   2  401.86   26.50
  -8  -4   2  352.76   29.90
   8  -4  -2  332.57   28.10
  -8  -4   2  326.27   26.70
   8  -4  -2  329.97   27.60
   8  -4  -2  315.07   28.10
  -8  -4   2  338.87   24.80
   8  -4  -2  358.76   38.70
   8  -4  -2  364.56   28.80
  -8   4   2  357.16   24.30
   8   4  -2  312.87   26.50
  -8   4   2  369.46   27.00
   8   4  -2  366.16   29.60
   8   4  -2  318.27   26.30
   8   4  -2  289.87   27.60
  -8   4   2  353.26   24.50
  -8   4   2  361.36   26.30
  -7  -4   2  101.89   12.20
  -7  -4   2   95.09   12.40
  -7  -4   2   90.39    7.90
   7  -4  -2  139.09   19.30
   7  -4  -2  108.29   14.50
  -7  -4   2  104.39   13.90
   7  -4  -2   96.29   15.10
  -7  -4   2   95.49   13.40
   7  -4  -2   81.69   14.20
   7  -4  -2  102.09   14.10
   7   4  -2   64.59   13.20
  -7   4   2   80.49   11.80
   7   4  -2   99.79   15.10
   7   4  -2  118.39   15.20
  -7   4   2   76.79   11.70
  -7   4   2   84.49   11.40
   7   4  -2   91.69   14.40
  -7   4   2  116.09   14.00
   6  -4  -2   76.29   12.30
  -6  -4   2   77.79   12.60
   6  -4  -2   76.99   14.00
   6  -4  -2   69.39   12.10
   6  -4  -2   65.49   12.20
  -6  -4   2   76.79   10.60
  -6  -4   2   79.89   11.80
  -6  -4   2   72.39    9.00
   6  -4  -2   74.19   12.00
   6   4  -2   62.79    8.00
   6   4  -2   58.79   11.70
   6   4  -2   71.99   12.40
  -6   4   2   59.59   10.90
  -6   4   2   86.49   12.30
  -6   4   2   77.59   11.30
   6   4  -2   82.09   13.80
  -6   4   2   66.89   10.30
  -5  -4   2  658.83   38.60
  -5  -4   2  616.64   38.30
   5  -4  -2  552.74   38.00
   5  -4  -2  583.24   38.00
   5  -4  -2  671.73   41.00
  -5  -4   2  614.84   37.70
  -5  -4   2  629.04   36.40
   5  -4  -2  669.33   39.00
   5   4  -2  604.14   39.00
  -5   4   2  607.24   38.10
  -5   4   2  576.94   38.20
  -5   4   2  637.24   37.50
  -5   4   2  622.64   37.30
   5   4  -2  636.94   39.20
   5   4  -2  629.44   36.40
   5   4  -2  644.04   39.60
  -5   4   2  654.13   38.20
   4  -4  -2   10.90    7.60
   4  -4  -2    3.30    4.50
   4  -4  -2   -1.10    5.90
   4  -4  -2    4.20    6.50
  -4  -4   2    6.90    6.80
  -4  -4   2    3.30    6.10
  -4  -4   2    5.10    6.60
  -4  -4   2   -0.90    6.00
   4  -4  -2    2.90    5.90
   4   4  -2    6.80    7.30
  -4   4   2    1.50    6.10
   4   4  -2    8.10    6.90
   4   4  -2    6.90    5.30
  -4   4   2    3.00    6.00
  -4   4   2   -3.30    5.50
  -4   4   2    5.50    5.00
   3  -4  -2 1137.09   60.79
  -3  -4   2 1110.69   60.39
  -3  -4   2 1085.79   60.59
  -3  -4   2 1090.09   60.69
   3  -4  -2 1067.99   61.19
  -3  -4   2 1143.59   61.09
   3  -4  -2 1027.90   60.59
   3  -4  -2  970.00   60.39
  -3  -4   2 1133.69   60.79
   3  -4  -2 1076.19   60.59
  -3   4   2  996.30   60.49
  -3   4   2 1121.49   60.29
   3   4  -2 1067.99   60.99
  -3   4   2 1036.70   60.29
  -3   4   2 1092.59   60.19
   3   4  -2 1001.70   60.49
   3   4  -2 1177.08   61.29
   3   4  -2 1118.99   60.69
   3   4  -2 1128.19   60.89
  -3   4   2 1080.39   61.39
  -3   4   2 1057.69   59.99
   2  -4  -2  637.04   37.60
  -2  -4   2  633.04   37.20
   2  -4  -2  625.84   36.70
  -2  -4   2  644.14   37.10
  -2  -4   2  560.94   36.80
  -2  -4   2  693.83   37.60
   2  -4  -2  652.13   37.20
   2  -4  -2  598.14   37.20
  -2  -4   2  648.04   38.10
   2  -4  -2  632.94   37.20
   2   4  -2  620.04   37.20
   2   4  -2  656.83   36.60
   2   4  -2  615.94   37.20
  -2   4   2  637.34   38.40
  -2   4   2  641.14   37.30
  -2   4   2  586.04   37.40
  -2   4   2  630.94   36.90
   2   4  -2  613.54   36.80
  -2   4   2  635.44   36.70
   2   4  -2  661.63   37.30
   2   4  -2  662.33   38.10
  -2   4   2  619.74   37.10
   1  -4  -2  164.68   14.30
   1  -4  -2  167.78   14.10
  -1  -4   2  159.98   13.90
  -1  -4   2  156.68   14.10
  -1  -4   2  172.98   12.10
   1  -4  -2  182.68   14.20
   1  -4  -2  182.88   14.60
   1  -4  -2  153.48   13.50
  -1  -4   2  188.78   14.20
   1  -4  -2  193.08   14.80
  -1  -4   2  174.68   14.30
  -1  -4   2  144.79   13.70
   1   4  -2  176.78   13.90
   1   4  -2  173.88   13.20
   1   4  -2  179.18   12.30
   1   4  -2  178.18   14.30
  -1   4   2  146.79   15.60
  -1   4   2  176.78   14.30
   1   4  -2  166.58   12.80
   1   4  -2  167.48   13.90
  -1   4   2  151.78   13.80
  -1   4   2  179.48   14.20
  -1   4   2  178.58   13.10
  -1   4   2  151.48   13.30
   0  -4   2 1564.54   90.29
   0  -4   2 1663.23   88.69
   0  -4   2 1613.84   87.19
   0  -4  -2 1691.73   89.29
   0  -4  -2 1678.43   88.79
   0  -4   2 1714.03   88.79
   0  -4  -2 1600.24   90.29
   0  -4  -2 1731.43   88.89
   0  -4   2 1608.14   88.59
   0  -4   2 1547.45   88.49
   0  -4  -2 1726.33   88.69
   0  -4  -2 1711.63   88.59
   0   4   2 1705.73   90.69
   0   4   2 1521.35   88.59
   0   4  -2 1629.44   86.99
   0   4   2 1737.23   88.89
   0   4  -2 1687.93   88.49
   0   4   2 1588.44   89.29
   0   4  -2 1664.13   88.59
   0   4  -2 1676.73   88.39
   0   4   2 1737.93   88.89
   0   4   2 1575.44   88.69
   0   4  -2 1688.33   88.39
   0   4  -2 1721.73   90.69
   1  -4   2    0.90    4.90
  -1  -4  -2   17.50    5.50
  -1  -4  -2    4.50    4.90
   1  -4   2   12.30    5.60
  -1  -4  -2   13.70    5.60
  -1  -4  -2    5.10    6.00
   1  -4   2   15.60    5.60
   1  -4   2   16.30    4.30
   1  -4   2    5.10    6.80
   1  -4   2   17.90    5.50
  -1  -4  -2   14.80    5.80
  -1  -4  -2    6.90    6.50
  -1   4  -2    4.80    4.50
  -1   4  -2   17.10    4.30
   1   4   2    7.70    6.80
  -1   4  -2   13.60    5.30
   1   4   2    5.50    6.80
  -1   4  -2   20.80    5.00
   1   4   2   12.10    5.30
   1   4   2   15.10    5.60
  -1   4  -2    9.10    5.00
   1   4   2   13.50    5.80
   1   4   2   15.50    4.70
  -1   4  -2   13.40    6.90
  -2  -4  -2 1522.55   83.19
   2  -4   2 1499.65   83.59
   2  -4   2 1521.35   83.59
   2  -4   2 1420.06   83.29
   2  -4   2 1521.95   83.19
  -2  -4  -2 1563.94   83.09
  -2  -4  -2 1607.94   85.29
  -2  -4  -2 1599.34   83.69
  -2  -4  -2 1571.64   83.59
   2  -4   2 1631.04   83.69
   2   4   2 1661.33   84.09
   2   4   2 1589.04   85.79
   2   4   2 1452.35   83.69
  -2   4  -2 1595.24   82.69
  -2   4  -2 1582.04   85.79
   2   4   2 1478.95   83.69
   2   4   2 1651.33   85.79
  -2   4  -2 1597.94   83.29
  -2   4  -2 1573.64   82.59
  -2   4  -2 1607.64   83.49
   3  -4   2  533.85   29.30
   3  -4   2  477.65   29.10
   3  -4   2  469.35   29.00
  -3  -4  -2  534.75   28.40
   3  -4   2  464.55   29.20
  -3  -4  -2  496.75   29.00
  -3  -4  -2  489.95   29.00
   3  -4   2  423.06   31.40
  -3  -4  -2  487.85   28.00
   3  -4   2  560.44   30.20
  -3   4  -2  501.05   27.20
   3   4   2  421.06   28.90
   3   4   2  464.75   29.20
  -3   4  -2  504.45   28.60
   3   4   2  537.65   31.40
   3   4   2  425.76   29.10
   3   4   2  493.95   29.30
  -3   4  -2  494.25   27.20
  -3   4  -2  480.85   31.20
  -3   4  -2  479.15   28.40
   3   4   2  490.75   32.30
   4  -4   2  897.01   47.60
   4  -4   2  812.32   49.90
   4  -4   2  807.92   47.20
  -4  -4  -2  829.82   47.10
  -4  -4  -2  832.72   47.10
   4  -4   2  911.11   49.40
  -4  -4  -2  863.31   45.80
  -4  -4  -2  839.82   45.60
   4  -4   2  840.22   47.60
   4   4   2  801.42   50.99
   4   4   2  742.23   47.60
   4   4   2  886.81   48.00
  -4   4  -2  840.62   44.50
  -4   4  -2  837.62   46.60
   4   4   2  909.11   48.60
   4   4   2  763.22   47.50
  -4   4  -2  818.62   44.50
  -4   4  -2  897.71   47.00
  -4   4  -2  831.82   48.90
   5  -4   2  402.46   27.90
  -5  -4  -2  476.15   28.20
  -5  -4  -2  441.86   28.30
   5  -4   2  488.75   28.60
   5  -4   2  468.45   28.50
   5  -4   2  412.56   29.90
   5  -4   2  397.76   28.30
  -5  -4  -2  456.85   25.60
   5  -4   2  529.25   31.90
  -5  -4  -2  457.25   25.70
  -5   4  -2  457.75   29.20
   5   4   2  474.75   29.00
   5   4   2  494.35   28.60
   5   4   2  493.35   29.50
   5   4   2  471.65   33.70
   5   4   2  414.96   28.70
   5   4   2  435.36   29.30
  -5   4  -2  466.45   29.20
  -5   4  -2  472.95   27.60
   6  -4   2    2.60    7.60
  -6  -4  -2    4.20    5.80
   6  -4   2   -3.60    4.60
   6  -4   2    8.90    7.10
  -6  -4  -2   -3.80    4.30
   6  -4   2    0.50    4.90
   6  -4   2   -4.40    7.60
   6   4   2    2.50    5.40
  -6   4  -2   -3.80    4.10
   6   4   2    4.70    5.80
  -6   4  -2    9.80    5.80
   6   4   2    2.30    5.90
   6   4   2   17.10   10.40
  -6   4  -2    1.40    4.60
   6   4   2    1.00    6.10
   6   4   2    8.20    5.30
   7  -4   2  370.16   25.80
   7  -4   2  366.96   26.10
  -7  -4  -2  341.77   23.20
   7  -4   2  291.27   23.00
   7  -4   2  334.97   24.20
  -7  -4  -2  375.36   24.10
   7   4   2  300.77   20.30
   7   4   2  360.16   26.10
   7   4   2  369.36   32.10
  -7   4  -2  335.27   22.90
   7   4   2  379.06   25.30
  -7   4  -2  349.37   23.10
  -7   4  -2  346.17   22.90
   7   4   2  374.66   26.70
   8  -4   2  109.49   13.70
   8  -4   2  126.89   16.40
  -8  -4  -2  112.29   12.30
   8  -4   2  116.69   14.40
   8  -4   2  112.09   12.90
  -8  -4  -2  109.29   12.40
   8  -4   2  131.69   15.70
   8   4   2  111.39   13.40
  -8   4  -2  100.09   11.00
   8   4   2  135.49   16.40
  -8   4  -2  100.59   11.70
   8   4   2  138.29   16.00
  -8   4  -2  113.49   12.50
   8   4   2  147.09   22.50
   8   4   2  149.29   15.10
   9  -4   2    3.20    8.20
   9  -4   2    6.70   11.90
   9  -4   2    8.70    6.50
   9  -4   2   18.60    5.80
   9  -4   2   18.40    9.90
  -9  -4  -2   10.10    7.50
  -9  -4  -2    4.70    5.60
   9  -4   2   -4.40    5.40
  -9   4  -2   37.90    9.70
   9   4   2  -10.00    5.70
   9   4   2   -9.50    7.80
   9   4   2    4.70   11.60
   9   4   2   12.90   10.50
   9   4   2   -4.90    6.70
 -10  -4  -2   -4.30    6.20
  10  -4   2    6.20    8.90
  10  -4   2    3.80    7.80
  10  -4   2    2.80   10.20
  10  -4   2    8.30    9.70
  10   4   2   -2.80    7.80
 -10   4  -2   10.40    6.20
 -10   4  -2   16.00    8.20
  10   4   2   13.90    8.30
  10   4   2   14.10   15.00
  10   4   2   -4.60    9.00
  11  -4   2    5.00   10.80
  11  -4   2    6.10    7.80
 -11  -4  -2   18.30    8.20
  11  -4   2   10.00    8.30
  11   4   2   18.90   17.20
  11   4   2    4.10   10.80
  11   4   2    5.00    8.70
  11   4   2    6.40    7.70
 -11  -5   2   79.59   14.70
  11  -5  -2   86.09   15.30
  11  -5  -2   86.89   20.00
  11  -5  -2   97.89   17.60
 -11  -5   2  100.29   14.00
  11   5  -2   89.59   19.60
  11   5  -2   44.50   13.80
 -11   5   2   90.79   10.50
  11   5  -2   60.69   15.50
 -11   5   2   90.09   10.40
 -10  -5   2   21.50    8.60
  10  -5  -2   -7.20    9.30
 -10  -5   2   19.60    9.80
  10  -5  -2    0.60   11.70
  10  -5  -2    2.70    9.60
 -10  -5   2    9.50    7.50
  10   5  -2   -4.40   10.10
 -10   5   2    6.50    4.60
 -10   5   2    4.70    9.10
  10   5  -2   27.50   12.10
  10   5  -2  -12.00   10.90
   9  -5  -2  111.19   17.60
  -9  -5   2   90.39   14.70
   9  -5  -2   77.79   18.20
   9  -5  -2  100.39   18.10
  -9  -5   2   91.99   12.40
   9  -5  -2   69.79   17.60
  -9  -5   2   94.09   13.70
   9   5  -2  118.19   19.20
   9   5  -2  103.89   17.90
  -9   5   2  101.79   12.30
  -9   5   2   80.39   11.90
  -9   5   2   81.59   23.70
  -9   5   2   97.39   12.50
   9   5  -2   78.29   14.60
  -8  -5   2    6.90    7.50
  -8  -5   2   12.90    9.40
  -8  -5   2   20.50    9.50
   8  -5  -2   -1.70   16.10
  -8  -5   2   10.70    8.40
   8  -5  -2   14.00    9.90
   8  -5  -2   -5.80    9.90
   8  -5  -2   24.00    9.90
   8  -5  -2   14.10    9.00
   8   5  -2    4.20    9.50
   8   5  -2   -0.10    6.10
   8   5  -2    7.50   10.70
  -8   5   2   16.30    7.70
  -8   5   2    0.20    8.50
  -8   5   2    6.70    8.60
  -8   5   2   13.50   10.20
  -7  -5   2   33.70   10.60
   7  -5  -2   54.89   12.30
   7  -5  -2   50.49   14.60
  -7  -5   2   42.40   12.50
   7  -5  -2   41.70   11.10
   7  -5  -2   33.90   11.20
  -7  -5   2   38.40    9.70
   7  -5  -2   58.79   11.80
  -7  -5   2   32.20    9.40
  -7  -5   2   31.70    7.10
   7   5  -2   36.70    6.60
   7   5  -2   28.30   10.60
  -7   5   2   53.19   10.70
  -7   5   2   24.10    9.60
   7   5  -2   50.69   13.60
  -7   5   2   44.40   11.90
  -7   5   2   27.20    8.60
   7   5  -2   52.89   12.80
  -7   5   2   48.00    9.80
   6  -5  -2  970.70   57.29
  -6  -5   2  903.21   54.29
   6  -5  -2  934.51   55.09
  -6  -5   2  912.21   52.09
   6  -5  -2  851.01   54.59
  -6  -5   2  901.01   53.39
   6  -5  -2  926.01   54.99
  -6  -5   2  913.41   53.99
   6  -5  -2  810.62   54.29
  -6  -5   2  870.71   52.79
  -6   5   2  899.81   52.69
   6   5  -2 1030.50   56.19
  -6   5   2  927.81   53.99
  -6   5   2  871.21   53.39
   6   5  -2  975.30   55.59
   6   5  -2  861.91   51.49
   6   5  -2  871.71   55.29
   6   5  -2  838.12   54.89
  -6   5   2 1005.00   56.19
  -5  -5   2  125.79   13.90
  -5  -5   2  133.69   15.10
  -5  -5   2  130.09   15.00
   5  -5  -2  140.19   17.20
   5  -5  -2  143.79   16.40
   5  -5  -2  126.69   15.60
   5  -5  -2  162.28   16.60
   5  -5  -2  116.39   14.90
   5  -5  -2  155.18   16.00
  -5  -5   2  128.79   13.70
  -5   5   2  144.39   16.50
   5   5  -2  145.89   16.20
  -5   5   2  151.18   15.70
  -5   5   2  128.89   13.80
  -5   5   2  132.29   14.20
   5   5  -2  169.98   17.80
   5   5  -2  144.19   16.60
  -5   5   2  145.49   14.80
   5   5  -2  135.79   16.40
   5   5  -2  159.38   13.50
  -4  -5   2   -3.90    7.00
   4  -5  -2    8.70    6.40
   4  -5  -2    4.20    6.80
   4  -5  -2    2.70    5.40
   4  -5  -2  -13.40    6.50
  -4  -5   2   -5.60    6.40
   4  -5  -2    4.50    7.40
  -4  -5   2    2.80    6.50
   4  -5  -2   -3.90   14.20
  -4  -5   2   21.80    8.80
  -4  -5   2    6.80    7.20
  -4   5   2    2.70    7.40
   4   5  -2   -6.10    4.50
  -4   5   2   -0.60    7.40
  -4   5   2  -11.20    9.20
  -4   5   2   -4.90    5.90
  -4   5   2    2.90    6.10
   4   5  -2   -4.00    4.90
   4   5  -2   -2.00    4.90
   4   5  -2    0.30    6.70
  -4   5   2   -2.70    6.40
   4   5  -2   -7.20    6.90
  -3  -5   2 2218.08  119.79
  -3  -5   2 2170.48  119.39
  -3  -5   2 2184.38  119.69
   3  -5  -2 2256.97  119.79
   3  -5  -2 2269.17  119.89
  -3  -5   2 2037.40  119.39
   3  -5  -2 2205.58  120.09
  -3  -5   2 2503.15  121.09
   3  -5  -2 2054.19  121.89
   3   5  -2 2408.66  120.89
   3   5  -2 2282.77  119.79
  -3   5   2 2214.88  119.59
  -3   5   2 2198.78  119.39
   3   5  -2 2195.18  119.69
  -3   5   2 2092.99  119.09
  -3   5   2 2207.48  119.29
  -3   5   2 2128.89  120.39
   3   5  -2 2315.77  120.19
   3   5  -2 2365.66  123.29
  -2  -5   2  428.96   28.00
   2  -5  -2  454.75   28.80
   2  -5  -2  448.76   27.50
   2  -5  -2  398.46   29.80
  -2  -5   2  449.46   29.80
   2  -5  -2  471.95   28.40
   2  -5  -2  414.26   28.30
  -2  -5   2  446.66   28.40
  -2  -5   2  479.45   28.70
   2  -5  -2  399.86   27.30
  -2  -5   2  408.66   28.10
   2   5  -2  429.66   27.20
  -2   5   2  431.26   27.90
   2   5  -2  415.36   28.00
   2   5  -2  474.15   28.50
   2   5  -2  433.46   28.00
  -2   5   2  427.56   27.90
   2   5  -2  432.36   27.60
  -2   5   2  427.36   28.90
  -2   5   2  425.76   28.10
  -2   5   2  465.45   28.50
  -2   5   2  397.76   28.20
   2   5  -2  479.15   29.80
   1  -5  -2  968.00   52.79
   1  -5  -2  915.61   52.49
  -1  -5   2  965.40   52.89
  -1  -5   2 1027.60   53.09
   1  -5  -2  963.50   52.89
  -1  -5   2  934.01   51.19
   1  -5  -2  926.71   52.89
   1  -5  -2  851.31   54.29
  -1  -5   2  912.51   54.59
   1  -5  -2  978.80   53.29
  -1  -5   2  884.41   52.59
  -1  -5   2  854.71   52.39
  -1   5   2  921.61   54.59
   1   5  -2  951.10   52.69
   1   5  -2  943.51   51.29
  -1   5   2  876.21   52.19
  -1   5   2  958.30   52.69
   1   5  -2  938.91   52.49
  -1   5   2  974.40   52.99
   1   5  -2  895.61   52.39
   1   5  -2  940.41   52.79
  -1   5   2  858.81   52.79
  -1   5   2  928.81   52.59
   1   5  -2  956.60   54.19
   0  -5   2  123.19   15.00
   0  -5   2  146.59   13.30
   0  -5  -2  140.99   12.90
   0  -5  -2  133.89   15.10
   0  -5  -2  118.99   12.50
   0  -5   2  111.59   12.60
   0  -5  -2  154.38   13.70
   0  -5   2  107.49   12.60
   0  -5   2  127.79   10.60
   0  -5  -2  137.69   13.10
   0  -5  -2  160.88   13.80
   0  -5   2  134.19   13.10
   0   5   2  155.28   13.10
   0   5   2  146.49   13.90
   0   5  -2  124.19   14.90
   0   5  -2  126.69   12.30
   0   5   2  130.29   12.80
   0   5  -2  132.49   12.40
   0   5  -2  122.89   12.10
   0   5   2  110.29   12.80
   0   5  -2  140.59   10.50
   0   5  -2  112.29   12.80
   0   5   2  146.79   13.70
   0   5   2   96.09   12.40
  -1  -5  -2  321.97   23.40
   1  -5   2  390.46   23.00
  -1  -5  -2  360.06   22.70
   1  -5   2  323.97   25.40
   1  -5   2  332.97   21.20
  -1  -5  -2  344.67   22.10
   1  -5   2  340.57   22.60
   1  -5   2  343.27   22.70
  -1  -5  -2  346.97   22.00
  -1  -5  -2  345.87   22.80
  -1  -5  -2  348.67   23.80
  -1   5  -2  334.57   21.60
  -1   5  -2  344.17   20.70
  -1   5  -2  351.16   24.20
   1   5   2  318.97   22.70
   1   5   2  343.47   22.80
   1   5   2  340.77   24.00
   1   5   2  349.67   22.10
  -1   5  -2  334.77   21.90
  -1   5  -2  345.37   22.40
  -1   5  -2  334.37   22.00
   1   5   2  349.87   25.00
   1   5   2  329.57   22.50
  -2  -5  -2  971.00   53.39
   2  -5   2  872.41   50.49
  -2  -5  -2  920.41   50.69
  -2  -5  -2  916.21   51.29
   2  -5   2  837.72   54.19
   2  -5   2  866.11   51.29
   2  -5   2 1005.60   51.69
   2  -5   2  818.52   50.99
  -2  -5  -2  941.41   52.59
  -2  -5  -2  931.01   51.49
   2  -5   2  891.21   51.39
  -2  -5  -2  959.10   51.39
   2   5   2  861.31   51.49
  -2   5  -2  933.51   51.09
  -2   5  -2  891.41   53.69
   2   5   2  991.90   53.99
  -2   5  -2  912.61   50.49
  -2   5  -2  937.81   50.49
   2   5   2  994.20   51.99
   2   5   2  799.22   51.19
   2   5   2  902.11   51.59
  -2   5  -2  919.01   50.29
  -2   5  -2  965.70   51.09
   2   5   2  874.61   53.19
  -3  -5  -2  647.54   37.50
   3  -5   2  685.93   38.50
  -3  -5  -2  653.33   38.10
  -3  -5  -2  627.34   36.90
   3  -5   2  690.93   38.20
  -3  -5  -2  642.54   37.90
   3  -5   2  631.24   42.40
  -3  -5  -2  637.34   39.60
   3  -5   2  634.14   38.20
   3   5   2  555.54   38.00
  -3   5  -2  658.33   36.50
  -3   5  -2  660.93   36.60
  -3   5  -2  638.04   40.30
  -3   5  -2  652.83   37.50
  -3   5  -2  693.23   37.80
   3   5   2  660.23   41.10
   3   5   2  674.23   38.60
   3   5   2  640.34   38.40
   4  -5   2   91.79   11.80
   4  -5   2   60.79   11.90
   4  -5   2   83.89   10.10
  -4  -5  -2   82.09    8.90
   4  -5   2   79.59   11.00
  -4  -5  -2   93.09   10.20
  -4  -5  -2   82.09    9.50
   4  -5   2   90.39   10.50
   4  -5   2   78.79   11.10
  -4  -5  -2   92.89   10.50
   4   5   2   55.79    9.40
   4   5   2   84.49   13.50
   4   5   2   81.69   10.80
  -4   5  -2   69.19    7.40
   4   5   2  102.19   11.70
  -4   5  -2   77.69    7.90
  -4   5  -2   86.49   12.70
   4   5   2   93.09   11.90
   4   5   2   85.69   11.20
  -4   5  -2   82.29    9.70
   5  -5   2  253.57   19.90
   5  -5   2  305.47   20.60
   5  -5   2  240.08   19.90
  -5  -5  -2  292.77   20.10
   5  -5   2  247.78   22.50
   5  -5   2  282.57   32.70
  -5  -5  -2  268.87   19.60
  -5  -5  -2  295.77   18.00
  -5  -5  -2  263.37   17.80
   5  -5   2  299.87   20.70
  -5   5  -2  293.27   19.60
   5   5   2  257.27   20.60
  -5   5  -2  261.27   16.00
   5   5   2  274.47   21.00
   5   5   2  304.67   21.50
  -5   5  -2  287.87   19.30
   5   5   2  314.27   25.80
  -5   5  -2  296.77   21.30
  -5   5  -2  262.87   16.10
   5   5   2  267.27   20.70
   5   5   2  265.47   21.50
  -6  -5  -2  150.08   13.40
   6  -5   2  123.49   13.30
   6  -5   2  158.68   17.90
   6  -5   2  120.59   15.40
   6  -5   2  129.59   14.00
  -6  -5  -2  120.19   10.00
  -6  -5  -2  128.39   12.80
  -6  -5  -2  119.39    9.90
   6  -5   2  114.29   13.30
   6  -5   2  154.78   16.50
   6   5   2  144.09   14.80
   6   5   2  150.78   15.40
   6   5   2  121.69   14.50
  -6   5  -2  133.79   12.10
  -6   5  -2  113.19   11.90
   6   5   2  138.39   19.10
  -6   5  -2  138.59   14.00
   6   5   2  124.29   13.10
   6   5   2  154.68   16.80
   7  -5   2   42.20    9.10
  -7  -5  -2   40.50    7.90
   7  -5   2   36.40   12.10
  -7  -5  -2   31.50    7.90
   7  -5   2   40.00   10.30
   7  -5   2   32.00    9.10
   7  -5   2   40.20   10.80
   7  -5   2   36.50    8.70
  -7   5  -2   36.00    7.20
  -7   5  -2   29.60    8.60
   7   5   2   35.70    8.20
   7   5   2   19.20    6.30
   7   5   2   27.20    9.20
   7   5   2   35.90    9.40
   7   5   2   19.60   10.00
   7   5   2   35.60   11.60
  -7   5  -2   37.50    7.60
   8  -5   2   21.70    7.90
   8  -5   2   -4.30    7.00
   8  -5   2    2.90    9.80
  -8  -5  -2    4.50    7.00
   8  -5   2   -1.20    5.20
   8  -5   2    6.10    7.80
   8  -5   2   14.30   11.30
  -8  -5  -2   -1.50    7.10
   8   5   2   13.30    8.70
   8   5   2   12.40    7.30
  -8   5  -2    5.60    5.20
  -8   5  -2    0.80    5.00
  -8   5  -2    3.40    6.50
   8   5   2   13.60   15.80
   8   5   2   14.10    7.80
   8   5   2    7.80    8.20
   9  -5   2   14.30   11.50
  -9  -5  -2   15.20    7.60
   9  -5   2    8.00    6.80
   9  -5   2   31.80   14.00
  -9  -5  -2   28.90    9.40
   9  -5   2   14.10    8.40
   9  -5   2   23.80    8.00
   9  -5   2   14.70   11.80
  -9   5  -2   31.20    7.50
   9   5   2   28.50    9.60
   9   5   2   -6.00    9.80
   9   5   2   17.10   15.20
   9   5   2   -1.30   10.30
  -9   5  -2   17.30    7.90
 -10  -5  -2   48.00   10.20
  10  -5   2   24.70   10.00
  10  -5   2   36.00    9.60
  10  -5   2   45.00   13.60
  10   5   2   34.10   11.90
  10   5   2   43.40   12.80
  10   5   2   19.10    9.90
  10   5   2   53.29   15.00
  10   5   2   54.79   20.40
  11  -5   2   31.70   11.00
  11  -5   2   71.39   18.70
 -11  -5  -2   40.10    9.90
  11  -5   2   38.70   11.00
  11   5   2   31.30   11.60
  11   5   2   48.70   20.90
  11   5   2   64.09   12.80
  11   5   2   34.10   13.00
  11  -6  -2   29.50   13.50
  11  -6  -2   15.60   13.90
 -11  -6   2   28.90    9.70
 -11  -6   2   15.70   12.10
  11  -6  -2   30.90   13.80
 -11  -6   2    7.70    7.60
 -11   6   2   19.80    6.50
  11   6  -2   23.90   14.60
 -11   6   2   23.80   11.20
  11   6  -2   14.00   12.30
 -11   6   2   23.00    5.60
  11   6  -2    2.30   12.80
  11   6  -2   -1.20   16.90
 -11   6   2   25.40    6.20
  10  -6  -2   10.90   10.80
  10  -6  -2    1.70   12.90
 -10  -6   2   -1.10    6.90
 -10  -6   2   -7.80    9.40
  10  -6  -2    0.80   10.60
 -10  -6   2   -8.10    7.30
 -10   6   2    7.20    8.40
 -10   6   2    4.30    7.00
  10   6  -2    2.70    9.80
  10   6  -2   13.80   10.20
  10   6  -2   -5.10   10.90
 -10   6   2   -2.60    9.00
  10   6  -2    4.40   14.60
   9  -6  -2  -14.10    9.40
  -9  -6   2   17.90   11.00
  -9  -6   2    8.50    8.60
   9  -6  -2   16.70   10.00
  -9  -6   2    3.90    9.00
   9  -6  -2   -6.20   13.40
   9  -6  -2    6.50   10.30
  -9   6   2   -3.50    9.30
  -9   6   2   13.60    8.50
   9   6  -2  -14.30   12.90
   9   6  -2    4.20    9.80
   9   6  -2    8.10   12.60
  -9   6   2    8.00    7.70
  -9   6   2   -1.50    7.70
   9   6  -2    6.30   10.70
  -8  -6   2  112.59   16.50
  -8  -6   2  140.19   16.40
   8  -6  -2   96.89   17.70
   8  -6  -2  178.88   22.20
   8  -6  -2  119.89   17.80
  -8  -6   2  134.19   16.50
   8  -6  -2  100.29   17.50
  -8  -6   2  100.79   15.90
   8   6  -2  118.69   20.50
  -8   6   2   95.59   14.70
   8   6  -2  114.39   18.70
   8   6  -2  112.19   17.70
  -8   6   2  124.69   16.90
  -8   6   2  126.69   14.50
  -8   6   2  126.79   14.20
  -7  -6   2   65.79   12.00
  -7  -6   2   88.69   13.30
   7  -6  -2   56.39   13.70
   7  -6  -2   55.89   12.90
   7  -6  -2   84.79   14.50
  -7  -6   2   98.69   12.30
   7  -6  -2   95.59   16.50
   7  -6  -2   94.89   15.40
  -7  -6   2   43.90   12.30
  -7  -6   2   85.49   12.50
  -7   6   2   67.29   12.20
   7   6  -2   78.99   17.10
  -7   6   2   90.99   12.80
   7   6  -2   97.99   16.50
   7   6  -2   55.99   14.10
   7   6  -2   70.59    9.80
  -7   6   2   78.19   11.60
   7   6  -2   53.69   13.80
  -6  -6   2    7.40    7.90
  -6  -6   2   -6.30    7.70
   6  -6  -2    4.80    8.90
  -6  -6   2   -2.90    8.40
  -6  -6   2   -5.40    7.10
   6  -6  -2   16.60   10.00
   6  -6  -2    5.60   10.60
   6  -6  -2    1.60    8.50
   6  -6  -2    9.80    9.80
  -6  -6   2   -8.70    6.80
   6  -6  -2   -1.50   10.40
   6   6  -2    4.50   10.10
   6   6  -2    4.20    9.00
  -6   6   2   19.80    8.90
  -6   6   2   -4.40    6.70
  -6   6   2   -3.90    8.10
   6   6  -2   -0.90    8.40
   6   6  -2   -5.40    8.30
   6   6  -2    5.20   11.00
   6   6  -2    4.00    6.80
  -6   6   2   -5.50    9.60
  -6   6   2  -16.00    6.30
   5  -6  -2  174.28   17.50
   5  -6  -2  168.08   18.30
  -5  -6   2  198.18   21.60
  -5  -6   2  165.28   17.10
   5  -6  -2  160.98   17.90
  -5  -6   2  189.68   17.70
   5  -6  -2  183.08   18.60
  -5  -6   2  190.18   18.00
   5  -6  -2  156.08   17.90
   5  -6  -2  179.48   18.80
  -5  -6   2  179.98   17.70
   5   6  -2  224.48   21.20
   5   6  -2  180.28   19.10
   5   6  -2  171.78   18.30
   5   6  -2  164.18   16.10
  -5   6   2  177.88   16.80
  -5   6   2  142.29   16.20
  -5   6   2  158.88   20.00
   5   6  -2  220.78   20.20
  -5   6   2  171.48   17.50
   5   6  -2  181.48   19.10
  -5   6   2  174.28   16.40
   4  -6  -2   51.79   10.70
   4  -6  -2   55.39   10.70
   4  -6  -2   47.90   11.00
  -4  -6   2   51.79   10.70
  -4  -6   2   37.80   10.50
  -4  -6   2   47.80   10.30
   4  -6  -2   33.90    9.50
  -4  -6   2   40.00   10.00
   4  -6  -2   43.90   10.80
  -4  -6   2   51.99   10.80
   4  -6  -2   33.70    9.90
   4   6  -2   60.19   10.40
   4   6  -2   29.90    9.40
  -4   6   2   49.60   10.40
  -4   6   2   56.19    9.90
  -4   6   2   49.50   10.60
  -4   6   2   55.29   12.30
   4   6  -2   46.60   11.30
   4   6  -2   53.99   11.10
   4   6  -2   33.50   10.50
  -4   6   2   45.40   10.80
   4   6  -2   45.90    9.00
   3  -6  -2  203.58   17.50
   3  -6  -2  160.28   16.60
  -3  -6   2  185.68   18.30
   3  -6  -2  200.28   17.80
  -3  -6   2  152.18   19.10
  -3  -6   2  171.48   16.80
   3  -6  -2  183.58   15.60
  -3  -6   2  177.58   17.10
   3   6  -2  176.88   16.50
  -3   6   2  189.38   16.30
   3   6  -2  170.38   15.40
  -3   6   2  179.68   16.90
  -3   6   2  197.88   18.10
  -3   6   2  147.79   20.30
   3   6  -2  220.48   18.40
  -3   6   2  192.08   16.90
   3   6  -2  178.08   17.60
   3   6  -2  159.68   15.40
  -2  -6   2  369.26   25.10
   2  -6  -2  280.67   30.80
  -2  -6   2  348.97   24.80
   2  -6  -2  309.67   26.60
   2  -6  -2  347.77   25.10
  -2  -6   2  381.06   24.40
   2  -6  -2  326.47   27.10
  -2  -6   2  403.86   27.60
   2  -6  -2  338.27   24.50
   2  -6  -2  429.16   25.50
  -2   6   2  348.87   23.90
   2   6  -2  405.06   28.60
  -2   6   2  367.46   23.90
   2   6  -2  321.57   24.40
   2   6  -2  343.97   25.00
   2   6  -2  397.46   25.10
  -2   6   2  343.97   25.70
   2   6  -2  343.07   23.70
  -2   6   2  333.87   24.40
   2   6  -2  317.17   26.30
  -1  -6   2   37.40    7.20
  -1  -6   2   41.30    9.20
  -1  -6   2   39.80    9.60
   1  -6  -2   47.60    9.90
   1  -6  -2   41.80    9.70
  -1  -6   2   44.60    9.30
   1  -6  -2   45.30    9.30
   1  -6  -2   47.20   10.90
   1  -6  -2   40.70    9.40
  -1  -6   2   45.20    9.50
  -1  -6   2   41.10    7.60
   1  -6  -2   52.79    9.40
   1   6  -2   33.90    8.70
   1   6  -2   49.80    9.30
  -1   6   2   48.50    9.60
  -1   6   2   38.40   11.70
  -1   6   2   40.00    9.10
  -1   6   2   34.10    8.90
   1   6  -2   42.30    9.40
   1   6  -2   31.40    9.20
  -1   6   2   48.80    9.30
   1   6  -2   42.00    7.70
   1   6  -2   48.40    7.30
  -1   6   2   35.60    9.10
   0  -6  -2  106.09   12.10
   0  -6   2   97.69   11.90
   0  -6  -2   88.99   12.00
   0  -6  -2   92.49   11.60
   0  -6  -2   84.69   11.80
   0  -6   2   92.89   11.80
   0  -6   2   82.59   13.90
   0  -6   2   74.69   11.00
   0  -6  -2   68.99   12.50
   0  -6   2   81.69    9.50
   0  -6   2   84.79   11.50
   0  -6  -2   88.59   11.80
   0   6  -2   81.79   11.30
   0   6   2   95.89   11.60
   0   6  -2   81.79    9.40
   0   6  -2   89.99   11.50
   0   6   2   94.19   10.90
   0   6   2   97.79   12.10
   0   6  -2   87.29   11.10
   0   6  -2   94.99   14.50
   0   6   2   93.79   11.90
   0   6   2   83.39   11.70
   0   6   2  107.19   14.30
   0   6  -2   87.09   11.20
   1  -6   2   67.69   10.30
   1  -6   2   63.99    8.00
   1  -6   2   59.89    8.90
   1  -6   2   54.19    9.60
  -1  -6  -2   65.69    9.50
  -1  -6  -2   67.79   10.20
   1  -6   2   51.19    9.40
  -1  -6  -2   67.59    9.90
  -1  -6  -2   56.89    9.80
  -1  -6  -2   97.49   11.80
   1  -6   2   45.00   10.70
  -1   6  -2   59.19    8.60
   1   6   2   62.89   10.30
  -1   6  -2   69.49    9.50
  -1   6  -2   58.09    8.90
   1   6   2   67.19   10.70
   1   6   2   76.89    9.60
  -1   6  -2   62.99    8.00
   1   6   2   56.89    8.60
  -1   6  -2   57.89    9.20
   1   6   2   38.80   12.90
   1   6   2   48.50   11.00
  -2  -6  -2  267.57   19.60
  -2  -6  -2  291.07   20.40
   2  -6   2  235.38   19.70
   2  -6   2  282.07   20.50
   2  -6   2  304.57   21.00
  -2  -6  -2  272.57   20.10
   2  -6   2  294.37   19.40
  -2  -6  -2  291.57   22.10
  -2  -6  -2  270.37   20.50
  -2  -6  -2  264.87   23.00
   2   6   2  267.17   22.60
  -2   6  -2  262.77   18.90
  -2   6  -2  309.87   20.40
   2   6   2  287.37   21.00
  -2   6  -2  308.57   24.70
   2   6   2  270.97   20.80
  -2   6  -2  267.77   19.10
  -2   6  -2  279.97   19.30
  -2   6  -2  306.37   20.10
   2   6   2  236.88   20.20
   2   6   2  282.57   20.70
   3  -6   2   85.59   11.20
  -3  -6  -2   93.49   11.00
   3  -6   2   83.89   11.10
   3  -6   2   73.19   10.20
  -3  -6  -2   89.59   13.00
   3  -6   2   59.19   14.00
   3  -6   2   48.40   10.30
  -3  -6  -2   79.29    9.50
  -3  -6  -2   71.29   12.00
  -3  -6  -2   91.09   10.40
   3  -6   2   95.99   10.80
  -3  -6  -2   89.89   11.30
  -3   6  -2   82.19   10.50
   3   6   2   97.69   11.90
   3   6   2   70.99   12.70
   3   6   2   91.79   14.00
   3   6   2   57.99   10.10
   3   6   2   94.09   11.80
  -3   6  -2   78.79    9.00
  -3   6  -2   83.19   12.70
  -3   6  -2   78.69   11.50
  -3   6  -2   67.19    8.50
  -4  -6  -2  622.34   35.50
  -4  -6  -2  575.74   34.90
   4  -6   2  639.54   37.40
  -4  -6  -2  613.04   36.80
   4  -6   2  660.43   37.80
   4  -6   2  567.24   40.10
   4  -6   2  621.44   37.00
   4  -6   2  514.25   36.20
  -4  -6  -2  601.24   36.70
  -4   6  -2  640.44   36.40
  -4   6  -2  580.34   38.90
   4   6   2  711.43   41.20
   4   6   2  509.95   36.70
  -4   6  -2  609.14   35.90
   4   6   2  503.85   36.80
  -4   6  -2  586.94   34.10
   4   6   2  685.53   39.50
  -4   6  -2  572.34   34.30
   4   6   2  645.84   40.10
   4   6   2  594.84   37.30
   5  -6   2   50.69   10.20
   5  -6   2   68.89   10.70
   5  -6   2   86.39   16.60
  -5  -6  -2   55.19    8.90
  -5  -6  -2   68.19   10.20
   5  -6   2   49.70    9.50
  -5  -6  -2   75.29    9.30
   5  -6   2   83.49   12.90
  -5  -6  -2   71.99   10.60
  -5   6  -2   78.09    9.70
   5   6   2   51.09   13.70
  -5   6  -2   71.39    7.80
   5   6   2   63.79   10.50
   5   6   2   53.89   10.60
   5   6   2   64.89   11.50
   5   6   2   55.49   11.10
  -5   6  -2   58.89   13.70
   5   6   2   70.99   11.50
  -5   6  -2   54.29   10.10
  -5   6  -2   64.99    7.40
   6  -6   2  114.29   14.20
   6  -6   2  117.09   14.20
   6  -6   2  138.39   17.70
   6  -6   2  116.69   15.30
   6  -6   2  163.38   18.60
  -6  -6  -2  123.49   13.70
  -6  -6  -2  121.79   10.80
   6  -6   2  141.99   15.70
  -6  -6  -2  103.89   10.70
  -6  -6  -2  113.29   12.80
  -6   6  -2  102.79   21.70
  -6   6  -2  101.99    8.20
   6   6   2  128.59   15.60
  -6   6  -2  123.29    8.40
   6   6   2  151.98   15.50
   6   6   2  112.59   14.60
   6   6   2  149.79   20.40
  -6   6  -2  112.69   13.20
   6   6   2  120.99   14.10
   6   6   2  112.89   15.40
  -6   6  -2  108.49   12.30
  -7  -6  -2  123.29   13.90
   7  -6   2   88.69   13.90
   7  -6   2  124.69   18.90
  -7  -6  -2  108.89    9.70
   7  -6   2  118.29   16.20
   7  -6   2  128.49   16.10
  -7  -6  -2  122.99   13.70
   7  -6   2  107.89   16.80
  -7  -6  -2  105.19    9.90
   7  -6   2  116.79   14.20
   7   6   2  109.79   16.70
   7   6   2  113.99   15.80
  -7   6  -2  138.99   13.80
   7   6   2  129.89   16.20
  -7   6  -2  105.79   12.30
   7   6   2  120.79   20.00
  -7   6  -2  126.89   16.80
   7   6   2  148.99   16.30
   7   6   2  123.49   15.80
   8  -6   2   14.60    7.90
   8  -6   2   25.80    9.40
   8  -6   2   30.10    9.70
  -8  -6  -2   29.50    9.30
   8  -6   2    9.70   10.80
  -8  -6  -2   19.60    7.90
   8  -6   2   17.20    9.90
   8  -6   2   25.00   11.60
   8   6   2   26.60   12.90
   8   6   2   21.00   13.70
   8   6   2   40.10   11.60
  -8   6  -2   26.30    8.50
   8   6   2   21.90    5.90
  -9  -6  -2   28.80    8.20
   9  -6   2    5.00    7.00
   9  -6   2   -1.70   11.30
   9  -6   2   48.00   15.60
   9  -6   2   25.00   12.20
   9   6   2   11.80   10.70
   9   6   2   17.40   15.00
   9   6   2   13.20    8.10
  -9   6  -2    7.00    7.20
  -9   6  -2   12.60    8.10
  -9   6  -2   16.50    7.70
   9   6   2    5.10    8.80
 -10  -6  -2    3.40    7.90
  10  -6   2   -6.70   10.60
  10  -6   2   -0.90    8.90
  10  -6   2   -6.60   10.90
  10  -6   2    5.90    9.50
  10   6   2    9.10   11.30
  10   6   2    5.70   13.30
  10   6   2    0.60    7.20
 -10   6  -2    3.40    7.30
  10   6   2   -3.80   13.50
  11  -7  -2    6.10   17.40
 -11  -7   2   12.20   11.40
 -11  -7   2    0.10    8.30
 -11  -7   2  -17.90    8.10
  11  -7  -2   -2.40   10.40
  11  -7  -2  -11.80   11.90
 -11   7   2   13.60   10.90
  11   7  -2   -5.60   11.70
  11   7  -2   -7.20   13.10
 -11   7   2   15.90    8.60
  11   7  -2   29.50   16.30
  11   7  -2    0.00   12.30
 -11   7   2    1.10    7.30
 -10  -7   2    7.00    9.60
  10  -7  -2   -1.70   11.80
 -10  -7   2   -9.80    9.20
 -10  -7   2   -0.50    9.00
  10  -7  -2   -3.20   10.90
  10  -7  -2  -10.80    8.60
  10   7  -2    8.00   11.20
  10   7  -2    9.40   12.80
 -10   7   2    7.20    9.00
  10   7  -2  -17.30   11.10
 -10   7   2    1.80    7.10
 -10   7   2   12.60    7.70
  10   7  -2   16.20   15.20
 -10   7   2  -14.20    8.50
   9  -7  -2   25.70   13.80
   9  -7  -2    3.30   11.00
   9  -7  -2    2.60   13.10
   9  -7  -2  -15.40    9.60
  -9  -7   2   12.50    8.40
  -9  -7   2   -3.30   10.60
  -9  -7   2   -2.30    9.20
  -9   7   2   12.80   10.40
   9   7  -2    4.90   13.60
  -9   7   2    4.40    7.10
   9   7  -2  -10.50   10.30
  -9   7   2   -6.00    8.40
  -9   7   2    2.90    9.00
   9   7  -2   -7.30   10.20
   9   7  -2    0.10   10.80
   8  -7  -2   51.39   12.80
  -8  -7   2   20.80    9.80
   8  -7  -2   13.60   14.00
  -8  -7   2   45.20   12.70
   8  -7  -2   28.20   11.60
  -8  -7   2   49.50    9.60
  -8  -7   2   39.40   12.30
   8  -7  -2   31.30   13.70
   8   7  -2   39.60   15.30
  -8   7   2   53.39   15.60
   8   7  -2   67.69   14.60
  -8   7   2   44.10   12.20
  -8   7   2   40.00   10.50
   8   7  -2   44.30   13.80
   8   7  -2   56.59   15.00
   8   7  -2   41.10    7.90
  -8   7   2   35.90    9.00
  -7  -7   2   74.69   14.50
   7  -7  -2   67.39   14.20
  -7  -7   2   92.99   13.60
  -7  -7   2   68.89   12.20
  -7  -7   2   90.39   17.20
   7  -7  -2  117.99   18.00
   7  -7  -2   63.99   13.50
   7  -7  -2   88.49   17.20
   7  -7  -2   75.79   14.10
  -7  -7   2   65.59   12.20
   7   7  -2  107.89   19.00
  -7   7   2   52.69   14.80
   7   7  -2  121.59   18.10
  -7   7   2   70.39   13.00
  -7   7   2  101.79   14.90
  -7   7   2   64.29   11.70
   7   7  -2   66.79   11.20
   7   7  -2   63.49   14.80
   7   7  -2   67.19   14.50
   7   7  -2   81.59   15.20
   6  -7  -2   55.49   13.50
  -6  -7   2   63.69   12.70
   6  -7  -2   67.89   14.40
  -6  -7   2   73.69   13.60
   6  -7  -2   65.09   13.50
   6  -7  -2   51.59   13.40
   6  -7  -2   66.89   16.20
  -6  -7   2   71.29   12.80
  -6  -7   2   64.19   10.90
   6  -7  -2  109.19   17.50
  -6  -7   2   73.19   12.70
  -6   7   2   94.39   14.80
  -6   7   2   63.29   11.70
   6   7  -2   66.09   12.50
  -6   7   2  104.09   17.60
   6   7  -2   88.99   15.20
   6   7  -2   71.49   15.60
  -6   7   2   77.39   13.00
   6   7  -2   63.19   13.40
   6   7  -2   66.79   15.50
  -6   7   2   72.29   13.00
  -5  -7   2   76.49   18.50
   5  -7  -2   71.79   13.90
  -5  -7   2   49.40   12.10
   5  -7  -2   79.19   13.70
  -5  -7   2   90.39   13.70
  -5  -7   2   83.89   12.80
  -5  -7   2   87.29   13.60
   5  -7  -2   79.79   13.50
   5  -7  -2   56.99   12.20
   5  -7  -2   33.80   11.50
   5  -7  -2   49.90   12.60
   5   7  -2   38.90   12.20
  -5   7   2   81.59   15.30
  -5   7   2   65.09   11.30
  -5   7   2   68.89   12.00
  -5   7   2   69.49   12.20
   5   7  -2   84.39   16.20
  -5   7   2   29.30   13.30
   5   7  -2   67.69   13.70
   5   7  -2   57.69   12.80
   5   7  -2   66.89   13.80
   5   7  -2   63.49   13.30
  -4  -7   2   95.69   13.60
   4  -7  -2   98.99   14.90
  -4  -7   2  132.59   16.10
   4  -7  -2  103.09   14.80
  -4  -7   2   79.69   21.70
   4  -7  -2  105.49   14.80
  -4  -7   2   97.39   13.90
   4  -7  -2   87.09   14.00
   4  -7  -2  121.39   15.60
   4  -7  -2   77.49   14.30
  -4  -7   2  110.29   14.80
  -4   7   2  104.29   13.60
  -4   7   2  104.49   14.30
  -4   7   2  101.99   13.70
  -4   7   2   98.79   13.00
   4   7  -2   99.99   14.80
   4   7  -2  102.89   15.00
   4   7  -2   95.79   14.40
   4   7  -2  104.69   14.60
   4   7  -2  136.99   16.50
  -4   7   2   95.79   14.30
   3  -7  -2    6.50    5.50
   3  -7  -2    9.10    8.00
  -3  -7   2    9.80    8.30
   3  -7  -2   -9.60    5.50
   3  -7  -2   -0.50    7.00
   3  -7  -2   -6.70    6.90
  -3  -7   2    3.10    5.50
  -3  -7   2  -14.10    8.80
   3  -7  -2    5.30    7.40
  -3  -7   2    1.60    7.60
  -3  -7   2    6.10    5.90
  -3   7   2    3.10    9.60
   3   7  -2  -12.20    5.90
   3   7  -2   -1.60    7.10
  -3   7   2    4.90    7.40
  -3   7   2   -8.50    7.80
   3   7  -2    2.10    8.00
   3   7  -2   11.90    8.50
   3   7  -2   -3.10    5.60
  -3   7   2   22.30    8.90
   3   7  -2    2.40    7.70
  -3   7   2    2.30    7.30
  -2  -7   2  169.28   17.90
  -2  -7   2  153.48   13.90
   2  -7  -2  141.69   15.20
  -2  -7   2  163.68   18.10
   2  -7  -2  124.29   15.40
  -2  -7   2  146.29   15.50
   2  -7  -2  162.18   19.10
  -2  -7   2  142.79   14.10
   2  -7  -2  120.49   15.60
   2  -7  -2  137.69   15.90
   2  -7  -2  148.59   14.10
  -2  -7   2  142.49   15.90
   2   7  -2  171.18   15.70
   2   7  -2  150.18   15.60
   2   7  -2  128.99   13.90
  -2   7   2  149.59   17.60
   2   7  -2  138.69   15.50
  -2   7   2  130.99   15.50
  -2   7   2  151.78   14.90
   2   7  -2  153.68   14.50
  -2   7   2  129.69   15.30
   2   7  -2  167.28   18.50
  -1  -7   2  115.69   14.20
  -1  -7   2  114.49   14.20
   1  -7  -2  115.79   14.10
  -1  -7   2   85.79   16.80
   1  -7  -2  118.69   14.40
  -1  -7   2  125.49   14.60
   1  -7  -2  112.99   16.20
   1  -7  -2  117.99   14.30
  -1  -7   2  110.49   12.10
   1   7  -2  128.69   14.80
  -1   7   2   86.19   13.20
   1   7  -2  124.59   12.30
   1   7  -2  117.69   16.70
  -1   7   2  107.69   13.40
   1   7  -2  118.89   14.10
   1   7  -2  110.89   12.00
  -1   7   2  104.59   13.70
  -1   7   2  125.39   16.50
   0  -7  -2   59.29   12.70
   0  -7   2   56.69   12.00
   0  -7  -2   70.89   11.90
   0  -7   2   56.19    8.90
   0  -7  -2   63.59   11.70
   0  -7   2   55.79   10.50
   0  -7   2   66.59   11.90
   0  -7  -2   77.29   12.10
   0  -7  -2   60.89    9.60
   0  -7   2   55.29   10.70
   0  -7  -2   71.99   11.60
   0  -7   2   69.39   11.50
   0   7  -2   61.89   19.40
   0   7   2   75.69   12.00
   0   7  -2   69.59   11.40
   0   7   2   72.79   11.70
   0   7  -2   61.79    9.10
   0   7   2   77.29   11.70
   0   7  -2   82.59   13.30
   0   7   2   71.19   12.00
   0   7   2   68.99   14.00
   0   7  -2   81.89   11.40
   1  -7   2   -3.20   10.10
  -1  -7  -2   15.50    7.80
   1  -7   2    6.90    7.90
  -1  -7  -2    9.80    6.10
   1  -7   2   -2.50    6.60
   1  -7   2    1.30    6.50
   1  -7   2   -0.30    7.50
  -1  -7  -2    8.00    9.30
   1  -7   2    6.40    5.60
  -1  -7  -2   25.60   10.10
  -1  -7  -2   10.30    6.50
  -1  -7  -2   10.80    9.50
   1   7   2    9.90    7.80
  -1   7  -2   14.20    7.20
  -1   7  -2    9.70    7.20
  -1   7  -2    8.10    7.30
  -1   7  -2    8.00    6.90
   1   7   2    9.60    7.20
   1   7   2   -3.00    6.80
   1   7   2   20.00    7.30
  -1   7  -2   30.40   12.60
   1   7   2   13.50    6.50
  -1   7  -2   16.20    5.90
  -2  -7  -2   18.80    8.30
  -2  -7  -2   21.30    8.60
   2  -7   2   26.80    7.00
  -2  -7  -2   22.10    8.00
   2  -7   2   20.90    8.10
   2  -7   2   33.20    7.40
   2  -7   2   44.70   13.50
  -2  -7  -2    2.50    8.10
   2  -7   2   22.10    8.90
   2  -7   2   22.20    7.80
  -2  -7  -2   20.20    7.50
  -2   7  -2   28.80    8.60
  -2   7  -2   15.60    7.60
   2   7   2   20.70    7.80
   2   7   2   21.30    8.50
  -2   7  -2   18.50    7.30
   2   7   2   24.60    8.80
  -2   7  -2   15.20    6.60
  -2   7  -2   14.70    6.40
   2   7   2   40.60   11.80
   2   7   2    8.70    8.70
  -2   7  -2   28.00    8.00
   3  -7   2   -0.60    5.70
  -3  -7  -2    3.40    7.60
   3  -7   2    1.70    6.00
  -3  -7  -2    3.90    6.10
  -3  -7  -2   -0.70    7.20
   3  -7   2   -3.30    6.20
   3  -7   2  -11.80    8.30
  -3  -7  -2   -4.60    6.50
  -3  -7  -2    4.80    8.60
   3  -7   2   -5.00    6.00
  -3  -7  -2   -8.70    5.50
  -3   7  -2   -2.30    6.70
  -3   7  -2   -6.50    6.60
   3   7   2    2.20    7.00
   3   7   2    2.90    6.90
  -3   7  -2   -7.70    5.60
  -3   7  -2    6.40    6.20
   3   7   2   15.00    9.00
   3   7   2   11.60    7.00
   3   7   2    4.40    8.70
  -3   7  -2    3.20    6.60
   3   7   2    1.60    6.90
  -3   7  -2    7.40    6.20
   4  -7   2   -6.20    6.20
  -4  -7  -2   11.20    6.50
   4  -7   2    4.50    6.70
   4  -7   2   -1.90    6.40
   4  -7   2   -6.80    6.50
   4  -7   2   15.90    8.80
  -4  -7  -2    2.90    6.90
  -4  -7  -2    4.30    5.50
  -4  -7  -2    3.70    6.60
   4  -7   2   -0.20    7.10
  -4   7  -2   -4.40    6.00
   4   7   2    8.60    7.50
   4   7   2    2.90    5.10
  -4   7  -2   -0.50    4.70
  -4   7  -2   -6.40    3.90
  -4   7  -2   12.40    9.60
   4   7   2   -6.80    7.70
   4   7   2  -18.50    8.30
   4   7   2  -12.90    7.10
  -4   7  -2   -0.90    6.00
   4   7   2    1.80    6.70
   5  -7   2   31.60    9.30
  -5  -7  -2   24.10    8.20
   5  -7   2   48.90   10.00
  -5  -7  -2   42.10    8.20
  -5  -7  -2   38.30    9.60
   5  -7   2   44.00   10.50
   5  -7   2   36.30   11.40
   5  -7   2   47.50   11.70
   5  -7   2   27.50   11.50
  -5  -7  -2   22.10    7.80
  -5   7  -2   29.80    7.10
  -5   7  -2   29.90    8.00
  -5   7  -2   22.00    9.60
   5   7   2   37.50    9.80
   5   7   2   38.30   11.00
   5   7   2   42.20   10.10
   5   7   2   19.10    9.50
  -5   7  -2   27.30    7.50
   5   7   2   24.50   11.00
   5   7   2   35.00   10.50
  -5   7  -2   33.40    6.40
  -6  -7  -2    0.60    6.60
  -6  -7  -2  -15.10    6.20
  -6  -7  -2    3.10    5.10
   6  -7   2    5.80    9.70
   6  -7   2   -2.30    9.70
   6  -7   2   10.00    7.50
  -6  -7  -2   -0.60    5.90
   6  -7   2   10.00    8.20
   6  -7   2    6.80    9.30
   6  -7   2   -6.70    8.20
   6   7   2   -1.30    8.60
   6   7   2   -5.70    7.80
   6   7   2  -10.20    8.60
  -6   7  -2   -1.30    5.70
   6   7   2   13.90   12.70
  -6   7  -2    2.60    7.60
  -6   7  -2   -1.40    3.90
   6   7   2   -6.60    7.40
  -6   7  -2    1.20    4.20
   6   7   2    4.10    7.60
  -6   7  -2   -3.70    5.90
   7  -7   2   -6.30    7.00
   7  -7   2    8.10    8.70
   7  -7   2   12.80    9.90
  -7  -7  -2    1.90    5.10
   7  -7   2   11.20   10.20
  -7  -7  -2   -4.20    7.20
   7  -7   2    8.80    9.60
  -7  -7  -2    1.40    4.70
   7  -7   2   -0.10    6.40
   7   7   2    9.40    9.40
   7   7   2    0.70    7.00
  -7   7  -2    9.30    7.30
   7   7   2    2.60    8.70
   7   7   2  -13.20   11.20
   7   7   2    5.10    8.30
   7   7   2   19.30    8.90
  -7   7  -2   -2.80    5.70
  -7   7  -2   -2.20    5.70
   8  -7   2    5.80    8.40
  -8  -7  -2    8.90    3.70
   8  -7   2    7.00   10.20
  -8  -7  -2   13.10    8.00
   8  -7   2    3.50    9.10
   8  -7   2    4.60    8.10
  -8  -7  -2   15.60    8.10
   8  -7   2   -8.00    7.20
   8  -7   2   31.30   20.50
  -8  -7  -2   11.10    3.60
  -8   7  -2    1.20    6.60
  -8   7  -2   21.30    8.50
   8   7   2   26.70   10.70
  -8   7  -2   19.30    8.50
   8   7   2    4.10   10.30
   8   7   2    8.50    6.40
   8   7   2   29.90   11.70
   8   7   2   -4.90   12.60
   9  -7   2   16.90    8.40
  -9  -7  -2   36.40   10.20
   9  -7   2   23.40   10.10
   9  -7   2   23.10   11.00
   9  -7   2   31.10   11.60
  -9   7  -2   25.20    9.30
  -9   7  -2    8.10    7.40
   9   7   2   10.30   12.20
   9   7   2   40.70   14.00
   9   7   2   30.80   15.20
   9   7   2   12.60   16.00
   9   7   2   16.30    4.10
  10  -7   2    4.80    9.30
  10  -7   2   -4.60   13.60
  10  -7   2   16.40    7.90
  10  -7   2    1.00   15.50
  10  -7   2   -6.10    9.10
 -10  -7  -2    9.80    9.80
 -10   7  -2    7.50    6.30
 -10   7  -2   19.00    7.40
  10   7   2   -5.00   11.10
  10   7   2    5.80    9.40
  10   7   2   -6.00   10.10
  10   7   2   14.60   13.00
  10  -8  -2    6.60   13.60
  10  -8  -2    7.70   11.20
 -10  -8   2   11.40   10.80
  10  -8  -2   11.20   10.70
 -10  -8   2   19.20   11.80
 -10   8   2   31.80   12.00
 -10   8   2    6.60    7.60
 -10   8   2   11.10    8.00
  10   8  -2   11.90   13.30
  10   8  -2   -4.60   14.30
  10   8  -2   10.80   12.40
  10   8  -2    1.80   12.30
  -9  -8   2  129.29   18.30
  -9  -8   2   85.09   16.20
  -9  -8   2   69.29   12.40
   9  -8  -2  108.19   20.00
   9  -8  -2   94.99   18.90
   9  -8  -2   78.39   16.00
  -9   8   2   93.09   16.00
  -9   8   2   98.19   12.70
   9   8  -2   84.39   20.10
   9   8  -2  101.59   18.60
  -9   8   2   98.59   17.10
  -9   8   2  122.59   15.00
   9   8  -2  106.19   20.20
  -8  -8   2  173.28   19.10
  -8  -8   2  162.98   19.50
   8  -8  -2  180.88   19.50
  -8  -8   2  178.48   18.80
   8  -8  -2  220.28   26.40
   8  -8  -2  186.48   23.30
   8  -8  -2  160.68   21.90
  -8  -8   2  166.18   18.60
   8  -8  -2  179.38   26.50
   8   8  -2  175.28   25.90
  -8   8   2  167.48   17.70
   8   8  -2  163.38   16.00
   8   8  -2  153.68   24.80
  -8   8   2  164.28   19.90
   8   8  -2  156.38   21.60
  -8   8   2  185.18   24.20
  -8   8   2  174.58   17.50
   8   8  -2  143.69   21.30
   7  -8  -2   44.40   14.30
  -7  -8   2   81.89   14.70
  -7  -8   2   53.59   11.20
   7  -8  -2   52.89   12.90
  -7  -8   2   56.59   15.70
   7  -8  -2   40.20   11.60
   7  -8  -2   68.09   17.70
   7  -8  -2  100.29   16.20
  -7  -8   2   77.59   13.70
  -7   8   2   50.39   11.70
   7   8  -2   38.20    9.20
   7   8  -2   68.79   14.80
  -7   8   2   55.39   12.80
  -7   8   2   37.10   12.20
  -7   8   2   64.39   11.50
   7   8  -2   77.99   16.20
   7   8  -2   85.79   17.10
   7   8  -2   54.09   14.90
   7   8  -2   73.89   17.00
   6  -8  -2  226.18   24.30
   6  -8  -2  198.68   22.30
   6  -8  -2  242.98   24.60
  -6  -8   2  230.38   21.20
   6  -8  -2  248.88   23.60
   6  -8  -2  215.18   22.80
  -6  -8   2  221.58   21.70
  -6  -8   2  229.18   21.60
  -6  -8   2  246.98   23.30
   6  -8  -2  199.18   23.10
  -6   8   2  218.58   19.90
   6   8  -2  249.18   25.20
  -6   8   2  179.78   19.80
   6   8  -2  218.88   22.50
   6   8  -2  213.68   23.10
  -6   8   2  192.18   21.00
  -6   8   2  216.88   22.30
   6   8  -2  222.18   24.40
   6   8  -2  258.77   23.80
  -5  -8   2  572.24   38.40
  -5  -8   2  552.34   38.90
  -5  -8   2  505.65   38.20
   5  -8  -2  556.24   39.10
   5  -8  -2  574.84   39.00
  -5  -8   2  526.65   37.60
   5  -8  -2  458.85   37.50
   5  -8  -2  523.65   37.20
  -5  -8   2  539.55   36.70
   5  -8  -2  506.45   40.10
   5  -8  -2  579.74   39.00
   5   8  -2  594.14   40.00
   5   8  -2  560.94   39.30
  -5   8   2  550.64   41.20
  -5   8   2  575.94   39.30
   5   8  -2  549.15   38.80
   5   8  -2  474.25   37.90
   5   8  -2  578.14   38.80
  -5   8   2  599.14   37.40
  -5   8   2  528.25   36.10
  -5   8   2  531.65   37.60
  -5   8   2  577.84   37.00
   5   8  -2  613.44   40.00
  -4  -8   2  191.58   20.10
  -4  -8   2  229.08   25.20
   4  -8  -2  212.98   21.20
   4  -8  -2  189.88   23.60
   4  -8  -2  203.18   19.30
   4  -8  -2  224.28   21.80
   4  -8  -2  250.47   21.40
  -4  -8   2  228.48   21.50
  -4  -8   2  194.98   20.60
   4  -8  -2  159.28   20.20
  -4  -8   2  184.28   18.90
  -4   8   2  201.78   21.70
   4   8  -2  199.98   20.80
   4   8  -2  246.48   22.40
  -4   8   2  243.68   19.60
   4   8  -2  224.58   23.00
   4   8  -2  252.57   21.80
   4   8  -2  237.48   22.50
  -4   8   2  206.88   19.10
  -4   8   2  197.58   17.90
   4   8  -2  227.48   21.30
  -4   8   2  240.88   25.50
  -4   8   2  219.48   20.60
  -3  -8   2  407.66   31.70
   3  -8  -2  471.25   31.50
   3  -8  -2  414.76   31.10
  -3  -8   2  512.85   32.20
  -3  -8   2  464.55   31.20
  -3  -8   2  446.36   31.40
   3  -8  -2  398.26   30.70
  -3  -8   2  443.56   31.10
   3  -8  -2  400.36   33.30
   3  -8  -2  493.45   32.30
   3  -8  -2  419.16   31.30
   3   8  -2  402.06   29.90
   3   8  -2  440.36   32.90
   3   8  -2  417.46   31.30
   3   8  -2  437.86   30.80
  -3   8   2  441.66   30.90
  -3   8   2  399.86   29.00
  -3   8   2  417.46   31.10
   3   8  -2  418.56   31.00
  -3   8   2  458.95   34.10
   3   8  -2  475.45   31.50
  -3   8   2  400.86   29.80
  -3   8   2  393.76   29.40
   2  -8  -2  114.19   17.40
  -2  -8   2  136.99   15.40
  -2  -8   2  139.29   14.00
  -2  -8   2  112.39   13.50
  -2  -8   2  130.39   15.00
  -2  -8   2  136.39   15.90
  -2  -8   2  116.29   17.50
   2  -8  -2  131.39   16.00
   2  -8  -2  139.69   16.20
   2  -8  -2  136.99   16.10
   2  -8  -2  134.69   16.00
   2   8  -2   94.39   14.30
  -2   8   2  128.09   15.50
  -2   8   2  118.99   14.90
  -2   8   2  104.79   12.70
   2   8  -2  111.19   15.30
  -2   8   2  117.69   17.70
   2   8  -2  143.09   18.40
  -2   8   2  137.59   15.50
   2   8  -2  124.49   13.70
   2   8  -2  147.89   15.80
   2   8  -2  110.29   15.20
  -2   8   2  126.49   15.50
   1  -8  -2  645.54   39.40
  -1  -8   2  580.04   38.90
   1  -8  -2  646.24   39.60
   1  -8  -2  579.14   41.80
  -1  -8   2  652.33   39.50
   1  -8  -2  625.84   39.00
  -1  -8   2  608.64   37.30
  -1  -8   2  572.64   41.10
   1  -8  -2  590.74   39.30
  -1  -8   2  580.24   38.90
   1  -8  -2  625.64   39.60
   1   8  -2  559.84   38.40
  -1   8   2  619.84   38.80
   1   8  -2  586.24   38.40
  -1   8   2  585.74   39.00
  -1   8   2  645.84   39.20
   1   8  -2  621.04   41.20
  -1   8   2  586.24   40.80
   1   8  -2  629.94   39.10
   1   8  -2  605.24   37.10
  -1   8   2  614.24   39.40
   1   8  -2  632.24   39.30
  -1   8   2  616.14   39.60
   0  -8   2  270.17   25.70
   0  -8  -2  243.38   20.40
   0  -8   2  251.67   20.70
   0  -8   2  218.78   19.90
   0  -8  -2  251.67   20.60
   0  -8  -2  258.97   21.30
   0  -8   2  217.58   18.00
   0  -8   2  222.48   20.40
   0  -8  -2  256.07   21.20
   0  -8  -2  200.48   20.40
   0  -8   2  283.27   21.30
   0  -8  -2  213.98   18.80
   0   8  -2  227.88   19.60
   0   8   2  259.57   21.20
   0   8   2  244.78   19.40
   0   8  -2  254.47   20.20
   0   8  -2  235.68   18.00
   0   8   2  196.48   18.30
   0   8   2  205.88   19.20
   0   8   2  225.68   23.90
   0   8   2  202.18   19.80
   0   8  -2  233.78   23.90
   1  -8   2  196.88   18.50
  -1  -8  -2  197.88   17.40
   1  -8   2  187.48   20.20
  -1  -8  -2  172.68   20.30
   1  -8   2  193.68   18.60
  -1  -8  -2  205.08   18.80
  -1  -8  -2  177.98   17.90
   1  -8   2  183.78   15.90
   1  -8   2  207.78   18.70
  -1  -8  -2  199.18   17.80
  -1   8  -2  185.18   16.00
   1   8   2  170.98   16.60
   1   8   2  212.58   19.60
   1   8   2  203.38   18.70
   1   8   2  192.68   21.50
   1   8   2  202.18   17.10
  -1   8  -2  197.68   17.60
  -1   8  -2  176.18   17.70
  -1   8  -2  187.68   16.70
  -1   8  -2  205.78   19.00
  -1   8  -2  183.58   19.00
  -2  -8  -2   -1.20    7.40
  -2  -8  -2   -0.80    4.40
   2  -8   2   -1.10    7.30
   2  -8   2   -4.60    5.40
   2  -8   2   -1.60    7.50
   2  -8   2    8.90    8.20
  -2  -8  -2   -8.30    6.50
   2  -8   2   -6.40    6.50
  -2  -8  -2   -2.30    5.80
  -2  -8  -2   -4.20    7.20
  -2  -8  -2   17.10    8.20
   2  -8   2  -16.20    8.00
   2   8   2    2.80    7.90
  -2   8  -2   -8.00    8.30
  -2   8  -2   -3.00    5.90
  -2   8  -2   -2.60    7.10
   2   8   2   20.20    8.50
   2   8   2    8.20    7.90
  -2   8  -2   11.50    6.90
  -2   8  -2    1.20    7.90
  -2   8  -2    3.60    6.00
   2   8   2    5.00   10.20
   2   8   2    9.50    8.00
   2   8   2   -3.30    8.20
   3  -8   2   16.30    8.20
   3  -8   2   12.40   10.30
  -3  -8  -2    5.10    8.00
  -3  -8  -2   -0.40    6.70
  -3  -8  -2   13.40    9.00
  -3  -8  -2    4.70    6.70
   3  -8   2   -5.60    6.70
   3  -8   2   11.70    7.30
  -3  -8  -2   -1.00    8.10
   3  -8   2    3.40    6.80
   3   8   2   16.20    8.30
   3   8   2  -12.50    7.80
  -3   8  -2    8.80    7.70
   3   8   2    0.90    5.80
   3   8   2    6.50    8.10
   3   8   2    9.00   10.00
  -3   8  -2   11.20    8.00
  -3   8  -2    9.60    6.60
   3   8   2    4.00    8.00
  -3   8  -2   16.80   10.50
  -3   8  -2   -0.30    5.90
  -4  -8  -2   44.60    9.60
   4  -8   2   45.40   11.70
  -4  -8  -2   42.80   10.10
  -4  -8  -2   52.19   10.70
   4  -8   2   34.50    9.90
  -4  -8  -2   43.90   10.10
   4  -8   2   56.09   14.50
  -4  -8  -2   58.39   11.90
   4  -8   2   49.60   11.70
   4  -8   2   47.30   10.50
   4  -8   2   58.09   11.30
  -4   8  -2   47.90    8.30
  -4   8  -2   34.40   10.00
   4   8   2   44.40   13.80
   4   8   2   31.90   11.80
   4   8   2   40.80    9.60
   4   8   2   49.90   11.00
  -4   8  -2   50.39    9.30
   4   8   2   41.20   11.20
  -4   8  -2   53.09    9.40
   4   8   2   35.50   10.60
  -4   8  -2   35.60    8.80
   5  -8   2  415.06   30.20
   5  -8   2  382.46   29.80
   5  -8   2  420.16   30.70
  -5  -8  -2  455.55   29.80
  -5  -8  -2  406.66   29.60
   5  -8   2  410.26   35.20
   5  -8   2  460.25   31.20
  -5  -8  -2  435.16   28.20
   5  -8   2  417.26   30.40
  -5   8  -2  443.46   26.90
  -5   8  -2  403.66   29.50
   5   8   2  372.56   30.10
   5   8   2  405.36   34.20
  -5   8  -2  379.06   32.00
   5   8   2  480.65   31.90
   5   8   2  383.06   30.70
  -5   8  -2  426.36   26.50
   5   8   2  383.36   31.70
  -5   8  -2  425.46   28.80
   5   8   2  457.85   32.00
   6  -8   2   57.29   12.10
   6  -8   2   64.29   12.90
   6  -8   2   80.99   13.10
  -6  -8  -2   78.09   11.90
  -6  -8  -2   62.69   11.20
   6  -8   2   53.09   11.20
   6  -8   2   61.59   12.90
  -6  -8  -2   53.39   12.80
   6  -8   2   63.59   16.60
  -6   8  -2   61.39   10.80
  -6   8  -2   47.60   10.60
   6   8   2   74.79   14.50
   6   8   2   67.99   13.40
  -6   8  -2   54.49   12.70
   6   8   2   70.29   15.90
  -6   8  -2   46.20    7.90
   6   8   2   68.39   13.80
   6   8   2   90.89   14.30
   6   8   2   90.59   19.20
   7  -8   2    0.50    7.10
  -7  -8  -2    1.60    5.40
  -7  -8  -2   13.30    7.30
   7  -8   2   17.70    8.90
  -7  -8  -2    5.20    8.10
   7  -8   2   -5.20    9.10
   7  -8   2    7.10   10.10
  -7  -8  -2   -4.20    7.90
   7  -8   2   -5.30   10.30
   7  -8   2    9.90    9.40
   7   8   2    5.70    9.10
   7   8   2   15.30   10.20
   7   8   2  -15.80    7.80
  -7   8  -2   11.30    3.80
  -7   8  -2    7.50    7.70
  -7   8  -2    3.50    7.80
  -7   8  -2    7.60    6.70
   7   8   2   -1.30    8.00
  -7   8  -2    0.60    3.40
   7   8   2  -19.70   13.50
   7   8   2    3.90    9.30
  -8  -8  -2   23.70    9.70
   8  -8   2   18.30   12.00
   8  -8   2   30.50   11.50
  -8  -8  -2   23.30    6.30
  -8  -8  -2   44.00    6.60
   8  -8   2   35.80   11.20
   8  -8   2   24.80   10.00
   8  -8   2   38.70   12.30
   8  -8   2   17.10    8.30
   8   8   2   19.30   16.90
   8   8   2   23.10    7.50
  -8   8  -2   33.60   10.20
   8   8   2   47.40   15.40
  -8   8  -2   25.10   10.50
   8   8   2   32.20   13.40
   8   8   2   16.90   12.80
   9  -8   2   -4.50    7.80
   9  -8   2    1.90    8.80
  -9  -8  -2    4.30    8.00
   9  -8   2   11.70   11.60
   9  -8   2   -9.00   10.40
   9  -8   2    4.80   16.70
  -9   8  -2    2.80    7.10
   9   8   2    7.30   11.10
  -9   8  -2   22.20    8.70
   9   8   2   -1.60    4.90
   9   8   2    7.10   10.00
   9   8   2  -16.10   10.60
   9   8   2   10.10    9.90
 -10  -8  -2    5.50    7.70
  10  -8   2   20.20   10.80
  10  -8   2   13.50   11.50
  10  -8   2   -2.20   10.00
 -10   8  -2    9.20    8.70
 -10   8  -2  -11.40    7.60
  10   8   2   12.40   15.60
  10   8   2   -1.20   11.40
  10   8   2   14.80   12.30
  10   8   2   -6.50   10.70
  10  -9  -2   24.70   12.60
 -10  -9   2    6.60   11.70
 -10  -9   2    2.20   11.10
  10  -9  -2  -11.40   12.80
  10  -9  -2   25.00   11.70
 -10  -9   2    3.30    9.60
  10   9  -2    2.00   16.60
 -10   9   2   35.70   14.90
  10   9  -2    1.90   14.90
  10   9  -2    3.00   11.60
 -10   9   2  -10.10   12.10
 -10   9   2   -2.20    7.70
  10   9  -2  -30.10   12.90
 -10   9   2  -10.50    8.70
  -9  -9   2  -11.90    9.90
  -9  -9   2   19.70   11.00
   9  -9  -2  -24.40    9.30
   9  -9  -2   11.80   13.40
  -9  -9   2   -3.70   11.40
   9   9  -2   14.80   13.30
  -9   9   2   -1.50   10.80
  -9   9   2  -10.10    8.90
  -9   9   2    4.80   11.20
  -9   9   2   14.30   10.20
   9   9  -2   14.80   11.70
   9   9  -2   10.90   12.40
   9   9  -2    5.60    6.40
   9   9  -2    8.40   11.70
  -8  -9   2   11.70    9.60
   8  -9  -2    8.90   10.50
  -8  -9   2    3.10   11.40
   8  -9  -2   12.10   11.70
  -8  -9   2    6.20    9.30
  -8  -9   2   -3.00    8.80
   8  -9  -2    0.80   11.40
   8   9  -2  -10.50    6.60
   8   9  -2    4.90   12.10
  -8   9   2  -11.00   11.50
   8   9  -2   -8.10   11.60
   8   9  -2   23.70    8.60
  -8   9   2   -4.60    7.70
  -8   9   2    4.20   10.20
   8   9  -2   13.80   11.80
  -8   9   2   -2.10    8.20
  -7  -9   2   85.59   15.70
   7  -9  -2   78.59   15.80
   7  -9  -2   87.39   17.00
   7  -9  -2  106.69   18.00
  -7  -9   2   79.99   15.80
   7  -9  -2  105.69   17.90
  -7  -9   2  101.49   15.80
   7  -9  -2   66.49   15.60
   7  -9  -2  111.39   18.90
  -7   9   2   92.79   15.50
   7   9  -2   92.69   17.50
  -7   9   2  114.59   21.20
   7   9  -2   94.99   15.00
   7   9  -2   81.39   16.70
   7   9  -2  129.29   20.70
  -7   9   2   92.09   14.90
  -7   9   2   94.79   16.20
   7   9  -2  104.19   19.30
  -6  -9   2   79.89   17.30
  -6  -9   2   78.39   13.50
  -6  -9   2  102.29   15.70
   6  -9  -2  106.49   17.30
   6  -9  -2  105.59   17.80
  -6  -9   2  103.59   14.80
   6  -9  -2   73.89   15.70
   6  -9  -2   83.49   15.60
   6  -9  -2  108.39   17.20
  -6   9   2   82.19   13.90
   6   9  -2   71.29   13.90
   6   9  -2  114.19   21.60
   6   9  -2   84.39   16.00
  -6   9   2   80.99   13.90
   6   9  -2   75.19   16.30
  -6   9   2   54.49   13.90
   6   9  -2   61.39   16.60
   6   9  -2   76.29   15.00
  -6   9   2   67.09   18.40
   5  -9  -2   43.20   13.60
   5  -9  -2   53.39   13.10
  -5  -9   2   30.40   11.50
   5  -9  -2   36.10   12.10
  -5  -9   2   26.90    9.90
  -5  -9   2   54.09   13.00
   5  -9  -2   26.50   11.50
  -5  -9   2   37.00   13.70
   5  -9  -2   63.99   13.80
   5  -9  -2   35.00    9.80
  -5  -9   2   30.70   10.70
  -5   9   2   28.30   16.50
  -5   9   2   29.20   11.30
   5   9  -2   25.50   11.40
   5   9  -2   32.70   12.50
  -5   9   2   64.59   11.90
   5   9  -2   51.99   14.10
   5   9  -2   28.20   12.90
   5   9  -2   40.50   13.40
  -5   9   2   38.60   12.50
  -5   9   2   45.40   10.90
  -5   9   2   57.79   12.70
   4  -9  -2  347.47   27.20
  -4  -9   2  283.17   25.30
  -4  -9   2  324.67   29.60
   4  -9  -2  275.87   29.10
  -4  -9   2  323.67   26.80
  -4  -9   2  293.47   26.10
   4  -9  -2  277.57   26.40
   4  -9  -2  290.17   26.90
   4  -9  -2  350.56   27.70
   4  -9  -2  331.97   26.80
  -4  -9   2  311.37   26.40
   4   9  -2  341.67   27.50
  -4   9   2  294.77   24.40
  -4   9   2  297.07   25.10
   4   9  -2  315.67   25.20
  -4   9   2  291.37   30.10
   4   9  -2  320.27   27.70
  -4   9   2  317.57   25.50
  -4   9   2  286.47   24.30
   4   9  -2  260.17   25.70
   4   9  -2  346.37   28.60
  -4   9   2  346.27   26.10
   4   9  -2  300.37   26.30
   3  -9  -2  605.74   41.00
  -3  -9   2  638.84   41.20
  -3  -9   2  603.84   40.00
   3  -9  -2  599.34   41.70
   3  -9  -2  667.83   41.80
  -3  -9   2  589.34   41.00
   3  -9  -2  624.74   41.10
  -3  -9   2  624.34   40.40
   3  -9  -2  522.65   43.20
   3  -9  -2  589.74   41.10
  -3  -9   2  626.94   45.20
   3   9  -2  520.55   39.50
  -3   9   2  656.83   40.60
  -3   9   2  625.54   40.90
  -3   9   2  611.74   44.90
  -3   9   2  589.84   40.10
  -3   9   2  587.74   40.20
   3   9  -2  626.34   41.80
   3   9  -2  670.63   44.50
   3   9  -2  684.13   41.60
  -3   9   2  598.94   40.90
   3   9  -2  663.33   41.70
   3   9  -2  644.04   41.60
  -2  -9   2   30.60    9.30
  -2  -9   2   64.99   12.80
   2  -9  -2   30.70   10.60
   2  -9  -2   65.09   15.10
   2  -9  -2   50.29   12.30
   2  -9  -2   25.80    9.70
   2  -9  -2   44.10   10.50
  -2  -9   2   29.70   10.60
   2  -9  -2   32.30   11.80
  -2  -9   2   42.50   11.30
  -2  -9   2   42.10    9.70
   2   9  -2   36.00    9.50
  -2   9   2   25.50   10.40
   2   9  -2   30.80   10.10
  -2   9   2   29.40    9.10
  -2   9   2   47.70    9.80
  -2   9   2   25.20   13.20
   2   9  -2   52.09   14.60
  -2   9   2   29.00   11.20
  -2   9   2   41.80   11.40
   2   9  -2   53.69   11.80
   2   9  -2   22.30   10.80
  -1  -9   2  624.44   40.00
   1  -9  -2  654.03   42.30
  -1  -9   2  627.54   41.10
  -1  -9   2  609.84   41.90
  -1  -9   2  688.93   42.20
   1  -9  -2  659.53   42.40
   1  -9  -2  645.94   42.20
   1  -9  -2  668.03   42.10
   1  -9  -2  621.54   45.40
  -1  -9   2  672.53   42.30
  -1  -9   2  666.43   46.80
   1  -9  -2  640.84   41.80
  -1   9   2  677.93   42.60
  -1   9   2  679.73   42.00
  -1   9   2  612.94   42.00
   1   9  -2  656.43   40.20
   1   9  -2  597.84   41.30
   1   9  -2  667.93   41.70
   1   9  -2  652.93   41.80
   1   9  -2  634.34   41.80
  -1   9   2  637.74   45.60
  -1   9   2  699.43   42.10
  -1   9   2  636.34   41.90
   1   9  -2  595.54   43.60
   0  -9  -2    3.60    8.50
   0  -9   2   13.70    7.30
   0  -9   2   -4.10    5.80
   0  -9   2    4.10    6.00
   0  -9  -2    4.40    7.10
   0  -9  -2   11.20    9.40
   0  -9   2    2.30    9.00
   0  -9   2   -6.40   11.40
   0  -9   2   -0.90    7.90
   0  -9  -2  -12.20    7.50
   0  -9  -2    3.70    9.30
   0  -9  -2    6.30    6.60
   0   9  -2    5.40    8.80
   0   9   2    1.10    8.00
   0   9  -2   14.00    8.40
   0   9  -2    2.10    8.90
   0   9   2   -4.00    8.30
   0   9  -2  -12.50    9.60
   0   9   2  -12.90    7.90
   0   9  -2   -1.50    8.10
   0   9   2    4.30    9.40
   0   9   2   11.20   11.60
   0   9  -2    4.60    8.80
   0   9   2    1.30    7.50
   1  -9   2   20.10    8.90
   1  -9   2   26.80    9.40
   1  -9   2   15.80    8.80
   1  -9   2   25.00    9.90
   1  -9   2   26.50   10.00
  -1  -9  -2   17.90    9.20
  -1  -9  -2   22.80    9.70
  -1  -9  -2   14.60    9.50
  -1  -9  -2   26.10    9.10
  -1  -9  -2   12.50    7.00
   1  -9   2    4.50   12.20
  -1  -9  -2   12.70   10.50
   1   9   2   21.30   12.50
   1   9   2   12.90    8.60
  -1   9  -2   28.20    9.90
  -1   9  -2   27.70    8.50
  -1   9  -2   20.20    9.80
  -1   9  -2   21.60    8.00
  -1   9  -2   18.90    8.80
   1   9   2    7.30    9.80
  -1   9  -2   14.20    8.40
   1   9   2   15.70    9.60
   1   9   2    9.20    9.90
   2  -9   2 1112.69   63.99
  -2  -9  -2 1142.29   64.09
  -2  -9  -2 1168.88   63.49
  -2  -9  -2 1161.58   64.49
   2  -9   2  959.40   63.39
   2  -9   2 1053.29   64.09
   2  -9   2 1193.08   64.89
   2  -9   2  914.31   66.49
  -2  -9  -2 1121.89   63.69
  -2  -9  -2 1078.09   64.69
  -2  -9  -2 1069.99   67.39
   2  -9   2 1085.59   62.49
   2   9   2 1129.29   68.49
  -2   9  -2 1052.79   62.79
  -2   9  -2 1082.79   67.69
   2   9   2 1150.88   64.99
  -2   9  -2 1029.50   69.69
  -2   9  -2 1040.50   62.29
   2   9   2 1096.19   65.69
  -2   9  -2 1033.30   62.19
  -3  -9  -2  324.77   25.00
   3  -9   2  335.87   26.20
  -3  -9  -2  290.47   24.60
   3  -9   2  340.17   26.70
  -3  -9  -2  318.47   25.60
  -3  -9  -2  333.47   26.80
   3  -9   2  321.37   33.30
   3  -9   2  303.67   25.90
  -3  -9  -2  335.87   24.80
   3  -9   2  307.37   30.40
   3  -9   2  288.97   25.70
  -3  -9  -2  364.46   28.50
  -3   9  -2  299.97   24.30
   3   9   2  360.96   27.30
   3   9   2  323.67   28.30
   3   9   2  347.67   30.00
  -3   9  -2  338.07   23.80
   3   9   2  336.17   26.70
  -3   9  -2  330.97   29.10
  -3   9  -2  315.47   24.50
   3   9   2  356.76   28.10
   3   9   2  259.27   24.70
  -3   9  -2  321.07   24.10
  -3   9  -2  316.27   24.80
  -4  -9  -2    0.50    7.80
   4  -9   2    7.70    8.80
  -4  -9  -2    1.50    6.60
   4  -9   2   -9.10    7.30
   4  -9   2    0.30    9.10
   4  -9   2    5.30    9.00
   4  -9   2   -2.80    7.40
   4  -9   2    3.10    7.90
  -4  -9  -2   -1.40    8.30
  -4  -9  -2   -1.20    7.30
  -4   9  -2    1.00    7.80
  -4   9  -2    1.60    5.80
  -4   9  -2   -4.90   10.10
  -4   9  -2    2.60    8.20
   4   9   2    8.00    9.20
  -4   9  -2   -2.40    7.80
   4   9   2   10.80    9.80
   4   9   2   -4.20    9.80
   4   9   2    7.40   11.00
   4   9   2    3.50    8.90
   4   9   2   -5.30    8.70
  -5  -9  -2    7.60    9.10
   5  -9   2   31.20   10.90
   5  -9   2   29.80   16.00
   5  -9   2   19.30    9.40
   5  -9   2   11.40    8.90
  -5  -9  -2   12.40    8.80
  -5  -9  -2   11.00   10.30
   5  -9   2   22.80    9.30
   5  -9   2   21.50    9.20
  -5   9  -2   -0.50    9.50
   5   9   2    1.90    9.60
   5   9   2   11.70   10.50
   5   9   2   10.00   13.20
   5   9   2   31.80   11.70
  -5   9  -2   15.90    8.50
  -5   9  -2   25.20    8.20
  -5   9  -2   11.80    8.70
   5   9   2   14.70   10.70
   5   9   2   16.60    9.20
   6  -9   2   28.00    9.20
  -6  -9  -2   13.10    8.60
   6  -9   2   25.30   10.00
   6  -9   2   32.90   10.70
   6  -9   2    8.60    9.90
   6  -9   2   25.10    9.70
  -6  -9  -2   21.90    9.30
  -6  -9  -2   12.10    6.60
   6  -9   2   -2.60   10.00
   6   9   2   20.50   10.30
   6   9   2   19.60    9.30
   6   9   2   21.90   14.40
  -6   9  -2    6.40    8.40
   6   9   2    9.90   10.40
   6   9   2   28.00   10.60
  -6   9  -2   15.10    6.10
  -6   9  -2   17.90    8.30
  -6   9  -2   16.90   10.10
   6   9   2   24.00   13.00
  -6   9  -2   30.80    7.00
  -7  -9  -2   11.40    7.30
   7  -9   2   19.50   10.60
   7  -9   2   20.40    9.00
   7  -9   2    7.60   12.60
   7  -9   2    8.60   12.00
   7  -9   2    1.60    9.00
   7  -9   2   -4.10   12.00
  -7  -9  -2   -2.50   15.60
   7   9   2   -0.50   10.20
   7   9   2    3.50   11.00
  -7   9  -2   -1.90    7.40
   7   9   2   12.20   11.50
   7   9   2   32.80   13.00
  -7   9  -2    4.10    5.30
   7   9   2   -3.70   12.30
  -7   9  -2    6.00    4.80
   7   9   2   -0.90    8.60
  -7   9  -2   13.80    9.40
  -8  -9  -2   14.00    8.10
   8  -9   2   11.00   11.70
   8  -9   2   -2.40    8.60
   8  -9   2   15.70   11.20
  -8  -9  -2    2.60    6.10
   8  -9   2    7.50   12.60
   8  -9   2    0.20   10.70
   8  -9   2   20.00   10.30
   8   9   2    3.30   10.20
  -8   9  -2   11.80    9.40
   8   9   2   18.20   14.20
   8   9   2    3.50   12.40
   8   9   2   -1.30    9.80
  -8   9  -2   -4.90   10.80
   8   9   2   14.60   16.70
   9  -9   2   -9.60    8.10
   9  -9   2    0.30    9.40
   9  -9   2    9.70   12.10
   9  -9   2   21.40   13.00
   9   9   2    9.10   10.80
   9   9   2    9.40   16.50
  -9   9  -2    7.40    8.30
   9   9   2  -13.40   11.50
  -9   9  -2    6.60    8.00
   9   9   2   -9.30    6.00
   9 -10  -2   28.90   13.40
   9 -10  -2   25.50   13.80
   9 -10  -2   30.60   13.40
  -9 -10   2   36.50   10.50
  -9 -10   2    4.10   10.00
  -9 -10   2   33.90   14.20
   9  10  -2   15.80    8.40
   9  10  -2   -8.40   13.50
   9  10  -2   21.60   17.80
  -9  10   2   26.00   12.60
  -9  10   2   12.70   24.80
   9  10  -2   11.50   14.50
  -9  10   2   41.80   12.00
   9  10  -2   22.40   14.60
  -9  10   2   25.00   10.70
   8 -10  -2  126.39   20.70
  -8 -10   2  171.68   20.70
  -8 -10   2  141.69   19.70
  -8 -10   2  103.89   17.00
  -8 -10   2  115.69   18.90
   8 -10  -2  113.19   19.70
   8 -10  -2  129.19   21.50
  -8  10   2  118.49   17.30
  -8  10   2  139.99   18.70
  -8  10   2  116.79   16.30
   8  10  -2  102.49   19.30
   8  10  -2  121.19   19.60
  -8  10   2  170.68   29.00
   8  10  -2   96.99   15.10
   8  10  -2  100.29   20.10
   8  10  -2   95.99   20.20
   7 -10  -2    8.90   12.40
  -7 -10   2   -0.30   10.40
   7 -10  -2   -8.80   12.70
  -7 -10   2   -6.40   10.60
   7 -10  -2   11.20   10.50
   7 -10  -2   15.40   11.80
   7 -10  -2   -7.40   10.20
  -7 -10   2    8.60   10.50
   7  10  -2    7.10   12.20
   7  10  -2    3.30   11.10
  -7  10   2   -2.90    9.60
   7  10  -2  -12.60   10.70
  -7  10   2  -22.60   16.00
  -7  10   2   -2.20   11.20
  -7  10   2    5.60   11.20
   7  10  -2   17.70   14.00
   7  10  -2    7.10    9.60
   6 -10  -2   47.70   14.90
  -6 -10   2   11.00   11.30
   6 -10  -2   -1.80   10.90
   6 -10  -2   21.40   12.30
  -6 -10   2   19.20   10.70
   6 -10  -2   10.70    8.40
  -6 -10   2   15.10   11.10
  -6 -10   2  -13.60   12.50
   6 -10  -2   32.00   12.50
  -6  10   2   17.20   12.70
  -6  10   2    9.50   10.70
   6  10  -2    3.70    8.10
   6  10  -2    0.00   13.70
  -6  10   2   -6.90    8.50
   6  10  -2    2.70   10.50
   6  10  -2    7.90   13.00
  -6  10   2    2.50   16.60
   5 -10  -2  226.18   24.30
  -5 -10   2  195.98   22.60
  -5 -10   2  212.78   21.60
  -5 -10   2  194.58   26.20
   5 -10  -2  229.78   23.70
   5 -10  -2  236.58   26.90
   5 -10  -2  220.88   23.20
  -5 -10   2  228.28   21.20
  -5 -10   2  210.98   21.20
   5 -10  -2  204.98   23.90
   5  10  -2  250.97   25.30
   5  10  -2  216.48   24.60
  -5  10   2  235.98   21.50
  -5  10   2  193.78   27.10
   5  10  -2  230.68   23.90
  -5  10   2  197.18   23.60
  -5  10   2  189.58   21.80
   5  10  -2  174.88   22.40
   5  10  -2  250.97   25.50
  -5  10   2  197.08   23.00
   5  10  -2  202.18   23.90
   4 -10  -2   27.40    9.20
   4 -10  -2   23.40    8.90
   4 -10  -2   34.00   12.80
  -4 -10   2    3.20   11.00
  -4 -10   2    9.00   15.30
  -4 -10   2   34.70   11.90
   4 -10  -2   25.40   12.00
  -4 -10   2    5.20   11.50
   4 -10  -2    8.70   10.60
   4 -10  -2   19.90   12.00
  -4 -10   2   26.50   10.90
  -4  10   2  -19.00   14.60
   4  10  -2    8.40   10.90
   4  10  -2   22.00   12.10
  -4  10   2   12.70    9.80
  -4  10   2   15.20   11.60
   4  10  -2   25.90   11.80
  -4  10   2   15.10   10.70
   4  10  -2   21.90   11.50
  -4  10   2   28.10   10.50
  -4  10   2   15.30   10.00
   4  10  -2   27.00   12.50
   4  10  -2   24.20   12.20
   3 -10  -2  102.49   20.00
  -3 -10   2   96.69   17.10
  -3 -10   2  119.79   16.40
  -3 -10   2  157.18   19.80
   3 -10  -2  129.99   18.20
  -3 -10   2  122.99   17.90
   3 -10  -2   99.99   17.80
   3 -10  -2  111.59   17.70
  -3  10   2  126.99   17.10
   3  10  -2  151.98   20.00
   3  10  -2  133.89   17.50
   3  10  -2  147.79   19.50
   3  10  -2  135.69   17.60
   3  10  -2   91.99   15.80
  -3  10   2  130.59   18.00
   3  10  -2  125.49   20.40
  -3  10   2  104.99   17.70
  -3  10   2  124.89   22.40
  -3  10   2  124.49   18.10
  -3  10   2  138.99   17.70
   2 -10  -2   14.40   11.20
  -2 -10   2    8.80   10.00
   2 -10  -2   -4.40    9.70
   2 -10  -2    6.30    8.30
  -2 -10   2   10.70    7.80
   2 -10  -2    2.20    7.10
  -2 -10   2    1.00   10.00
  -2 -10   2   12.40    8.80
  -2 -10   2    9.00   10.30
   2 -10  -2    0.30    9.50
  -2 -10   2   -3.10   14.60
   2 -10  -2   -2.30    9.00
   2  10  -2   10.60    9.00
  -2  10   2    3.00   12.60
  -2  10   2    9.50    9.60
  -2  10   2    2.60    9.20
   2  10  -2   34.30   11.50
  -2  10   2    8.80   10.20
  -2  10   2   13.30   10.60
  -2  10   2   15.80   10.40
   2  10  -2   22.30   10.10
   2  10  -2    9.70   10.60
   2  10  -2   -7.70   11.80
   2  10  -2    6.00    7.40
  -1 -10   2   32.70   15.50
   1 -10  -2   50.59   12.20
  -1 -10   2   61.39   13.10
  -1 -10   2   36.70    9.60
  -1 -10   2   65.59   13.70
   1 -10  -2   40.30   11.80
   1 -10  -2   32.60   12.00
  -1 -10   2   48.30   12.10
  -1 -10   2   25.80   11.70
   1 -10  -2   36.50   10.80
   1 -10  -2   25.10   11.10
   1 -10  -2   28.60   10.80
   1  10  -2   31.50   11.10
  -1  10   2   23.60   11.60
  -1  10   2   41.50   11.60
  -1  10   2   63.39   13.30
   1  10  -2   52.99   12.80
   1  10  -2   26.80   14.30
   1  10  -2   34.40    9.90
  -1  10   2   33.20   11.80
  -1  10   2   18.50   10.60
  -1  10   2   64.49   13.60
   1  10  -2   36.70   11.70
   1  10  -2   30.90   12.30
   0 -10  -2   91.09   15.40
   0 -10   2  116.39   16.90
   0 -10  -2  111.79   16.20
   0 -10   2  100.19   16.20
   0 -10   2   96.69   17.60
   0 -10  -2  121.39   17.00
   0 -10  -2  101.99   15.60
   0 -10   2   87.49   15.60
   0 -10  -2   84.99   15.60
   0 -10   2  104.19   15.60
   0 -10   2  122.09   16.80
   0 -10  -2   86.19   17.10
   0  10   2   87.69   14.70
   0  10   2   95.99   16.00
   0  10   2  111.59   16.40
   0  10  -2   86.99   14.80
   0  10  -2  119.89   15.70
   0  10  -2  101.49   13.00
   0  10   2  110.79   15.90
   0  10  -2  101.89   15.20
   0  10   2  107.09   15.30
   0  10  -2   84.99   15.30
   0  10   2   81.99   17.20
   0  10  -2  100.39   16.30
  -1 -10  -2   87.09   14.20
   1 -10   2  100.39   16.10
  -1 -10  -2  115.19   16.20
   1 -10   2   64.29   14.40
  -1 -10  -2   98.19   17.10
   1 -10   2  102.39   22.10
  -1 -10  -2  107.89   16.10
   1 -10   2   98.09   15.70
   1 -10   2  109.49   16.90
   1 -10   2   90.29   17.20
  -1 -10  -2   93.49   15.70
  -1 -10  -2  106.69   16.10
  -1  10  -2   99.09   14.70
  -1  10  -2  102.79   12.80
   1  10   2   79.29   15.20
  -1  10  -2  110.19   15.70
   1  10   2  101.49   15.80
  -1  10  -2  123.29   15.50
   1  10   2   95.99   15.40
   1  10   2  120.09   16.10
   1  10   2  107.99   17.20
   1  10   2  120.19   16.80
  -1  10  -2  103.39   14.80
  -1  10  -2   98.19   17.80
   2 -10   2   51.09   17.00
  -2 -10  -2   69.79   14.20
   2 -10   2   54.89   14.20
   2 -10   2   54.09   12.50
  -2 -10  -2   69.19   14.50
   2 -10   2   49.70   12.30
  -2 -10  -2   56.69   12.40
   2 -10   2   49.40   12.70
  -2 -10  -2   81.29   14.90
  -2 -10  -2   63.39   15.60
   2 -10   2   71.99   14.90
  -2 -10  -2   50.09   12.10
   2  10   2   51.69   13.00
  -2  10  -2   62.69   11.90
  -2  10  -2   64.59   13.30
   2  10   2   85.09   15.00
   2  10   2   65.19   14.80
  -2  10  -2   49.90   11.50
   2  10   2   51.89   11.80
   2  10   2   62.59   14.10
  -2  10  -2   51.69   11.00
  -2  10  -2   34.00   14.60
   2  10   2   47.10   15.50
  -2  10  -2   59.69   10.30
  -3 -10  -2   47.40   12.10
  -3 -10  -2   52.99   13.30
   3 -10   2   58.69   12.70
  -3 -10  -2   43.30   14.00
   3 -10   2   43.70   13.70
  -3 -10  -2   47.80   14.60
  -3 -10  -2   47.40   11.00
   3 -10   2   33.60   16.10
   3 -10   2   65.59   13.30
  -3 -10  -2   45.80   12.40
   3 -10   2   57.29   13.10
  -3  10  -2   66.99   16.00
   3  10   2   81.19   15.50
  -3  10  -2   42.10    8.90
   3  10   2   34.80   13.80
  -3  10  -2   60.69   12.50
   3  10   2   46.70   12.90
   3  10   2   47.80   13.50
  -3  10  -2   45.80   10.60
   3  10   2   55.29   13.30
  -3  10  -2   54.79   12.10
  -3  10  -2   52.19   11.40
   3  10   2   27.00   14.10
   4 -10   2   15.60   10.80
   4 -10   2    9.70    9.80
   4 -10   2   23.40   17.50
  -4 -10  -2   20.20   11.20
  -4 -10  -2   15.60   11.00
   4 -10   2   12.20   10.40
   4 -10   2   15.50   12.10
   4 -10   2   30.00    9.50
  -4 -10  -2   24.90    9.20
   4  10   2   22.70   12.00
   4  10   2   -1.00    9.70
  -4  10  -2   24.10    8.60
   4  10   2   11.60    9.60
  -4  10  -2   14.60   10.50
  -4  10  -2    5.30    8.40
   4  10   2   34.80   15.90
  -4  10  -2   11.80    8.10
   4  10   2   16.20   10.80
  -4  10  -2   12.00   13.30
   4  10   2   28.70   14.10
   5 -10   2   11.50   13.60
  -5 -10  -2   -5.20    9.70
   5 -10   2   15.60    9.80
   5 -10   2    7.20    9.50
   5 -10   2    0.60    8.10
   5 -10   2    8.20    9.80
  -5 -10  -2    5.60    7.70
  -5 -10  -2    7.00    9.20
  -5 -10  -2   -6.60    7.80
   5 -10   2   14.30   10.20
  -5  10  -2   -8.10    6.90
  -5  10  -2   -3.10    9.70
   5  10   2    6.20   10.50
   5  10   2   -1.60   10.00
   5  10   2   10.60   12.40
   5  10   2   -1.10   10.10
  -5  10  -2    6.00    8.10
  -5  10  -2   13.70    8.40
   5  10   2    6.30   13.20
   5  10   2   12.40   12.10
  -6 -10  -2  -10.00    6.20
   6 -10   2    3.40   10.40
  -6 -10  -2   14.60   10.40
   6 -10   2    8.20   11.80
   6 -10   2   29.20   13.60
   6 -10   2    5.50   10.70
  -6 -10  -2    4.00    7.00
   6 -10   2   -4.00    8.80
   6  10   2    3.00    9.90
  -6  10  -2    5.50   11.00
  -6  10  -2    4.50    8.10
   6  10   2    1.40   11.00
   6  10   2   -2.90   12.60
   6  10   2   20.70   11.30
  -6  10  -2   -5.60    7.90
   6  10   2   -1.30    7.10
   6  10   2   14.80   10.40
   7 -10   2   37.80   13.40
  -7 -10  -2   22.80   10.30
   7 -10   2   18.10    9.30
  -7 -10  -2   25.70    9.40
   7 -10   2   18.60   13.00
   7 -10   2   30.90   11.40
  -7 -10  -2   40.20    9.40
   7 -10   2   42.70   23.50
   7 -10   2    4.30   10.70
  -7  10  -2   24.70    6.00
   7  10   2   21.40   11.50
  -7  10  -2   40.10   15.90
   7  10   2   24.10   14.30
   7  10   2   28.30   15.40
   7  10   2   38.20   12.70
  -7  10  -2   20.00   10.20
   7  10   2    5.40   15.80
  -7  10  -2   12.20    6.90
   8 -10   2   89.89   17.40
   8 -10   2   78.19   17.80
   8 -10   2   47.30   15.80
   8 -10   2   39.80   12.10
  -8 -10  -2   66.49   12.80
  -8 -10  -2   61.79   10.30
   8 -10   2   53.59   15.60
   8  10   2   70.99   15.60
  -8  10  -2   56.49   11.40
   8  10   2   45.90   19.10
  -8  10  -2   51.99   16.30
   8  10   2   40.50   12.20
   8  10   2   50.89   15.80
   8  10   2   58.59   14.40
   9 -10   2    5.80   10.50
  -9 -10  -2    6.00    5.80
  -9 -10  -2    6.80    5.20
   9 -10   2  -12.40    8.90
   9 -10   2   31.40   12.00
  -9 -10  -2   11.60    9.90
   9 -10   2   -3.40   14.50
  -9  10  -2   -9.90    7.40
   9  10   2   35.50   13.30
   9  10   2   13.10   10.70
   9  10   2   -1.10   16.60
   9  10   2    3.70    8.30
  -9  10  -2    6.10   10.70
   9  10   2   21.80   14.40
  -9 -11   2   16.30   12.80
   9 -11  -2   24.70   14.80
   9 -11  -2   37.20   17.80
   9 -11  -2   17.00   13.40
   9  11  -2   25.60   17.20
   9  11  -2  -15.80   15.00
  -9  11   2   34.00   12.30
  -9  11   2   33.40   12.80
   9  11  -2   30.60   18.80
   9  11  -2   17.00    9.40
   9  11  -2    8.70   13.90
  -8 -11   2   16.40   13.00
  -8 -11   2   13.50   12.20
   8 -11  -2    9.60   12.80
  -8 -11   2   22.60   13.10
   8 -11  -2   35.80   13.20
   8 -11  -2  -11.00   12.40
   8  11  -2   -6.40   11.50
  -8  11   2   23.40   12.30
   8  11  -2   23.90   13.10
  -8  11   2   25.30   10.40
   8  11  -2   10.70   10.60
  -8  11   2   -6.40   16.60
   8  11  -2    7.00   12.80
   7 -11  -2   10.90   11.70
  -7 -11   2   -1.80    9.90
   7 -11  -2   12.30   12.90
  -7 -11   2   19.20   12.30
  -7 -11   2   10.60   10.20
  -7 -11   2    2.10   11.00
   7 -11  -2   19.50   12.40
   7 -11  -2    5.80   10.00
  -7  11   2   -7.10   10.80
   7  11  -2   -1.10    7.80
   7  11  -2   15.10   11.20
   7  11  -2   13.90   13.50
   7  11  -2   -4.90   12.50
   7  11  -2    0.10   10.00
  -7  11   2    7.80    9.20
  -7  11   2  -10.90   14.10
  -6 -11   2   15.30    9.80
   6 -11  -2    5.60    9.40
  -6 -11   2   16.80   11.50
   6 -11  -2    6.00   12.00
   6 -11  -2   23.80   11.90
   6 -11  -2   10.20   11.30
   6 -11  -2  -18.10    8.90
  -6 -11   2   16.90   10.90
  -6 -11   2   -0.70   12.10
   6  11  -2    3.50   10.00
   6  11  -2   13.00   10.80
  -6  11   2    8.60   12.60
  -6  11   2   -9.60    8.50
   6  11  -2   15.10   13.70
   6  11  -2   -8.30    8.70
   6  11  -2   16.90   12.10
  -6  11   2  -18.30   13.50
   5 -11  -2   29.00   15.60
  -5 -11   2   43.80   13.50
  -5 -11   2   21.60   15.90
  -5 -11   2   37.40   11.80
   5 -11  -2   60.29   15.70
   5 -11  -2   35.90   12.80
  -5 -11   2   36.30   14.30
   5 -11  -2   49.30   15.30
  -5 -11   2   50.49   12.40
   5 -11  -2   64.89   16.60
  -5  11   2   37.50   13.60
  -5  11   2   40.80   18.40
  -5  11   2   44.30   12.80
  -5  11   2   45.40   13.10
   5  11  -2   22.40   13.10
   5  11  -2   30.70   12.50
   5  11  -2   53.59   16.80
   5  11  -2   24.20   12.10
  -5  11   2   28.50   10.70
   4 -11  -2   16.10   13.10
  -4 -11   2   -5.80   10.10
   4 -11  -2   15.90   11.60
   4 -11  -2    9.20    9.50
  -4 -11   2   -7.30    9.70
   4 -11  -2   15.70   11.60
  -4 -11   2  -35.90   12.50
  -4 -11   2   11.60   11.40
   4 -11  -2  -10.30   10.10
  -4  11   2  -32.30   15.70
   4  11  -2   -0.30   11.20
  -4  11   2   -9.50    9.20
   4  11  -2   -9.30    5.80
  -4  11   2    0.90    9.40
  -4  11   2    7.90   11.20
   4  11  -2   -8.20    6.50
   4  11  -2   -5.70   10.50
  -4  11   2    2.20    9.50
  -4  11   2   -5.90    6.80
   4  11  -2   -3.30   10.00
  -3 -11   2   10.20   12.40
   3 -11  -2   -0.60    9.70
  -3 -11   2   93.49   24.60
   3 -11  -2    4.00   15.90
   3 -11  -2   18.00   12.50
  -3 -11   2   67.69   15.30
  -3 -11   2   21.70   12.90
   3 -11  -2   15.40   12.80
   3 -11  -2   28.00   12.00
  -3 -11   2    5.30   12.40
   3  11  -2   30.50   16.80
  -3  11   2   20.20    9.40
  -3  11   2   25.00   11.70
   3  11  -2    7.10    9.70
  -3  11   2   21.70   12.00
   3  11  -2   28.30   13.60
   3  11  -2   20.70   11.30
  -3  11   2    9.40   11.90
  -3  11   2   18.90   12.00
   3  11  -2    2.70   11.00
  -2 -11   2   51.49   14.40
   2 -11  -2   88.49   14.90
   2 -11  -2   87.49   17.00
   2 -11  -2   81.89   17.70
   2 -11  -2   62.69   17.70
   2 -11  -2   53.69   13.10
   2 -11  -2   85.39   14.90
  -2 -11   2   99.29   16.50
  -2 -11   2  106.29   16.80
  -2 -11   2   81.59   16.30
  -2 -11   2   80.39   14.00
   2  11  -2   43.80   14.00
   2  11  -2   63.29   15.70
  -2  11   2   54.69   14.20
   2  11  -2   69.99   15.30
  -2  11   2   82.29   15.80
  -2  11   2   73.09   15.80
   2  11  -2   62.29   13.00
   2  11  -2   77.39   14.80
  -2  11   2   79.19   13.80
   2  11  -2   77.89   16.20
  -2  11   2   50.79   14.70
  -2  11   2   64.19   12.40
  -1 -11   2  432.56   32.60
  -1 -11   2  374.36   31.00
  -1 -11   2  430.06   40.40
   1 -11  -2  434.76   33.80
   1 -11  -2  330.17   36.10
  -1 -11   2  421.36   32.80
   1 -11  -2  435.46   33.20
   1 -11  -2  388.66   32.60
   1 -11  -2  459.45   33.30
   1 -11  -2  436.16   33.30
  -1 -11   2  404.96   33.10
  -1 -11   2  369.46   30.00
  -1  11   2  425.76   32.90
  -1  11   2  424.56   38.10
   1  11  -2  475.25   33.40
  -1  11   2  401.36   32.70
   1  11  -2  392.96   30.20
  -1  11   2  440.76   32.90
   1  11  -2  366.96   37.10
   1  11  -2  471.55   33.30
  -1  11   2  438.46   33.50
   1  11  -2  442.56   32.90
  -1  11   2  419.06   32.40
   0 -11  -2   11.40   11.90
   0 -11  -2   60.09   13.40
   0 -11   2   49.60   13.80
   0 -11  -2   40.70   13.10
   0 -11  -2   40.70   10.50
   0 -11  -2   27.10   14.40
   0 -11   2   62.69   18.80
   0 -11  -2   44.50   12.40
   0 -11   2   49.10   10.70
   0 -11   2   62.89   11.90
   0 -11   2   46.40   13.30
   0 -11   2   65.19   14.20
   0  11   2   35.00   13.20
   0  11  -2   42.20   13.00
   0  11  -2   51.89   16.80
   0  11  -2   53.99   13.30
   0  11  -2   51.09   10.90
   0  11   2   44.10   18.40
   0  11   2   49.10   11.90
   0  11   2   58.89   13.60
   0  11   2   28.20   12.60
   0  11   2   48.10   12.80
   0  11  -2   30.30   11.60
   0  11  -2   41.40   10.80
  -1 -11  -2  134.39   19.60
   1 -11   2  109.09   22.40
  -1 -11  -2  169.48   20.40
   1 -11   2  171.18   20.70
   1 -11   2  144.19   17.10
  -1 -11  -2  137.99   19.30
   1 -11   2  167.98   21.30
  -1 -11  -2  173.58   20.30
   1 -11   2  154.98   19.90
  -1 -11  -2  146.59   17.90
   1 -11   2  162.58   20.80
  -1 -11  -2  179.98   21.00
   1  11   2  158.58   18.10
  -1  11  -2  168.38   19.30
  -1  11  -2  147.29   22.70
  -1  11  -2  141.89   18.60
   1  11   2  139.49   23.80
   1  11   2  177.18   19.90
   1  11   2  175.68   20.80
   1  11   2  163.58   20.90
   1  11   2  157.58   20.40
  -1  11  -2  151.38   19.20
  -1  11  -2  160.68   16.80
  -1  11  -2  138.29   16.40
  -2 -11  -2  125.49   18.40
   2 -11   2  147.39   16.50
  -2 -11  -2  155.68   19.80
  -2 -11  -2  140.49   19.00
   2 -11   2  165.08   20.30
  -2 -11  -2  175.68   20.70
   2 -11   2  133.59   20.00
  -2 -11  -2  136.99   18.90
  -2 -11  -2  130.59   20.10
   2 -11   2  134.69   24.30
   2 -11   2  127.89   18.90
   2 -11   2  125.39   17.30
  -2  11  -2  140.09   21.00
  -2  11  -2  136.49   18.10
   2  11   2  131.79   19.80
   2  11   2  172.08   23.50
   2  11   2  115.19   19.20
   2  11   2  152.48   20.40
   2  11   2  152.48   20.70
  -2  11  -2  163.08   18.50
  -2  11  -2  147.09   17.60
  -2  11  -2  138.09   17.70
  -2  11  -2  133.69   16.50
   3 -11   2   42.20   13.10
  -3 -11  -2   10.00   10.00
  -3 -11  -2   16.30   11.50
  -3 -11  -2   29.60   12.00
   3 -11   2   43.50   12.90
   3 -11   2   25.90    9.30
   3 -11   2   30.10   17.80
   3 -11   2   24.20   11.30
  -3 -11  -2   39.80   11.10
   3 -11   2   31.40   10.80
  -3 -11  -2   16.50   14.00
  -3 -11  -2   53.69   13.50
   3  11   2   58.49   16.00
  -3  11  -2   34.30   11.90
   3  11   2   51.59   17.30
  -3  11  -2   25.20    9.20
  -3  11  -2   34.80   16.20
  -3  11  -2   44.20   11.10
  -3  11  -2   33.10   11.00
  -3  11  -2   33.40   10.90
   3  11   2   30.90   11.60
   3  11   2    8.80   11.60
   3  11   2   38.20   11.00
  -4 -11  -2  139.49   17.90
  -4 -11  -2  103.99   20.70
   4 -11   2  133.19   20.00
  -4 -11  -2  117.59   17.00
   4 -11   2  125.59   16.80
   4 -11   2  126.79   23.10
   4 -11   2  137.19   19.50
  -4 -11  -2  137.49   17.80
   4 -11   2  145.89   20.20
  -4 -11  -2  121.29   19.40
   4  11   2  176.98   21.70
  -4  11  -2  150.48   17.60
  -4  11  -2  149.09   18.10
   4  11   2  138.39   18.30
   4  11   2  117.69   19.20
  -4  11  -2  144.09   16.50
   4  11   2  148.19   22.90
   4  11   2  152.38   20.80
  -4  11  -2  142.59   18.30
   4  11   2  126.79   19.40
   5 -11   2   27.10   12.30
   5 -11   2   20.20   15.40
   5 -11   2    9.40    8.50
   5 -11   2   37.10   12.80
  -5 -11  -2   12.00   11.60
  -5 -11  -2   36.20   12.60
   5 -11   2   40.10   11.60
  -5 -11  -2   -0.20    8.10
  -5  11  -2   34.40   10.60
   5  11   2   27.70   11.70
  -5  11  -2   32.30   11.40
   5  11   2   16.10   16.20
   5  11   2   14.90   13.00
  -5  11  -2   31.50    9.60
   5  11   2   20.90   13.20
   5  11   2   13.20   11.80
  -5  11  -2   12.70   14.20
   5  11   2   14.00   10.80
  -6 -11  -2   -3.10    9.80
  -6 -11  -2   15.30   10.80
  -6 -11  -2    9.30    9.60
   6 -11   2    1.20   13.90
   6 -11   2  -11.50    7.80
   6 -11   2    1.50   12.70
   6 -11   2    2.20   10.40
   6 -11   2    9.00   11.40
  -6  11  -2   -9.30    7.40
   6  11   2    0.80   11.50
  -6  11  -2   -2.80    8.40
  -6  11  -2    0.50    6.00
   6  11   2    5.30   10.20
  -6  11  -2   16.50   13.00
   6  11   2    4.50   10.00
   6  11   2   14.30   14.00
   6  11   2   -7.40    9.20
  -7 -11  -2    1.00    7.20
   7 -11   2   15.40   10.30
  -7 -11  -2    7.30    9.20
   7 -11   2   19.50   12.90
   7 -11   2   10.80   11.10
   7 -11   2  -18.30    9.50
  -7 -11  -2    2.60    9.60
   7 -11   2    5.90   14.40
   7  11   2   11.30   12.70
   7  11   2   20.00   12.30
  -7  11  -2   23.70   10.50
   7  11   2   -9.20    9.20
   7  11   2   12.10   12.00
  -7  11  -2   34.10   13.20
   7  11   2  -23.10   13.00
  -8 -11  -2   -5.40    7.40
   8 -11   2   29.10   12.00
  -8 -11  -2   11.40   12.90
   8 -11   2   15.10   10.10
   8 -11   2   44.80   30.30
   8 -11   2   17.20   13.50
  -8 -11  -2    4.40    7.30
   8  11   2   -6.10   10.30
   8  11   2    4.80   11.30
  -8  11  -2    3.40    4.10
   8  11   2   15.90   12.90
   8  11   2   18.00   13.70
  -8  11  -2  -20.10   11.90
  -8  11  -2   11.30    4.50
   8  11   2   -9.60   16.40
   8 -12  -2    4.50   14.90
  -8 -12   2   29.50   13.50
  -8 -12   2   15.40   13.70
   8 -12  -2   10.40   13.20
  -8 -12   2   -0.80    8.70
  -8  12   2    6.30   10.50
   8  12  -2    9.80   13.90
   8  12  -2    3.30   10.20
   8  12  -2   12.40    9.70
  -8  12   2  -15.80   11.80
  -8  12   2   36.60   10.90
   8  12  -2   23.10   15.60
   8  12  -2    2.60   15.40
  -7 -12   2   -7.30   14.30
   7 -12  -2   -9.30   10.40
   7 -12  -2    0.80   12.90
  -7 -12   2   -8.80   10.10
  -7 -12   2   15.00   13.50
   7 -12  -2   12.80   13.20
   7  12  -2   -4.40   11.50
  -7  12   2    6.70   10.40
  -7  12   2  -11.60   10.10
   7  12  -2   14.40   11.10
   7  12  -2   -0.30   11.00
   7  12  -2   13.10   14.20
   7  12  -2   26.20   14.00
  -7  12   2  -15.60    8.20
   6 -12  -2   70.99   18.30
  -6 -12   2   49.60   17.20
  -6 -12   2   32.30   15.40
   6 -12  -2   65.79   16.60
  -6 -12   2   76.69   18.60
   6 -12  -2   87.19   18.50
   6 -12  -2   80.09   17.60
   6  12  -2   56.89   15.90
   6  12  -2   89.89   18.40
  -6  12   2   60.79   14.70
   6  12  -2   48.20   16.10
  -6  12   2   55.39   14.00
   6  12  -2   58.19   16.30
   6  12  -2   71.09   19.40
  -6  12   2   66.49   16.60
   5 -12  -2    2.20   10.90
  -5 -12   2   -1.10   12.10
   5 -12  -2   -0.80   10.80
   5 -12  -2    8.20   10.00
   5 -12  -2   -1.20   10.80
  -5 -12   2    1.30   14.30
  -5 -12   2    8.60   11.90
  -5  12   2  -21.20    9.90
  -5  12   2    3.40   11.80
  -5  12   2   -1.90    9.70
   5  12  -2    5.90   11.40
  -5  12   2  -10.30   10.20
   5  12  -2   -6.30   10.30
   5  12  -2    4.20   11.20
   4 -12  -2   33.90   16.30
   4 -12  -2   18.40   13.70
   4 -12  -2   29.30   15.50
  -4 -12   2   27.80   11.30
  -4 -12   2   29.50   16.80
  -4 -12   2   51.79   14.10
   4 -12  -2   35.90   13.90
   4 -12  -2   34.10   12.30
   4 -12  -2   33.40   13.10
  -4 -12   2   41.60   12.10
  -4 -12   2   37.60   14.10
   4  12  -2   21.50   12.60
  -4  12   2   41.80   14.30
  -4  12   2   59.79   14.10
   4  12  -2   25.40   13.00
   4  12  -2   34.80   14.60
  -4  12   2   49.10   14.70
  -4  12   2   46.90   13.00
   4  12  -2   34.90   25.70
  -4  12   2   39.70   15.50
   3 -12  -2   53.39   15.10
  -3 -12   2   33.20   13.40
   3 -12  -2   21.60   12.10
  -3 -12   2   32.00   14.10
  -3 -12   2   53.49   14.00
   3 -12  -2   15.70   12.30
   3 -12  -2   46.70   14.30
  -3 -12   2   36.60   12.50
  -3 -12   2   78.19   22.00
   3 -12  -2   19.30   10.10
  -3  12   2   50.59   13.60
  -3  12   2   57.39   13.90
  -3  12   2   30.30   13.20
   3  12  -2    9.90   12.10
  -3  12   2   36.00   12.10
   3  12  -2   31.50   30.10
   3  12  -2   10.50    9.40
   3  12  -2   22.90   11.30
  -3  12   2   29.80   13.10
   3  12  -2   26.70   12.50
  -3  12   2   -2.20   14.50
  -2 -12   2   88.19   14.70
   2 -12  -2   95.99   20.30
  -2 -12   2   91.29   17.00
   2 -12  -2  109.79   18.40
  -2 -12   2   88.49   19.60
  -2 -12   2   83.89   22.20
   2 -12  -2   84.09   17.50
   2 -12  -2   64.49   15.20
  -2 -12   2   65.59   15.70
  -2 -12   2   73.19   13.50
   2 -12  -2   68.59   13.20
   2  12  -2  102.19   17.90
  -2  12   2   60.39   14.60
  -2  12   2   59.29   15.30
  -2  12   2  101.99   17.40
   2  12  -2   79.79   16.30
   2  12  -2   84.59   16.20
   2  12  -2  109.49   18.10
  -2  12   2   83.49   19.20
   2  12  -2   78.49   14.70
  -2  12   2   78.89   17.20
  -1 -12   2  405.06   34.60
   1 -12  -2  498.65   36.00
   1 -12  -2  408.46   33.90
  -1 -12   2  377.66   30.80
   1 -12  -2  407.56   34.70
   1 -12  -2  445.76   40.00
   1 -12  -2  415.26   35.00
  -1 -12   2  498.35   36.40
  -1 -12   2  355.46   31.40
  -1 -12   2  370.66   42.40
   1 -12  -2  449.86   35.50
   1  12  -2  416.56   37.90
   1  12  -2  472.85   35.70
  -1  12   2  411.06   34.30
  -1  12   2  432.46   35.10
   1  12  -2  513.75   33.20
  -1  12   2  467.15   35.30
  -1  12   2  460.45   33.40
  -1  12   2  461.45   33.40
   1  12  -2  421.86   34.30
   0 -12  -2  224.58   23.00
   0 -12   2  215.88   24.80
   0 -12  -2  199.68   23.70
   0 -12  -2  200.88   23.80
   0 -12   2  174.38   19.30
   0 -12   2  195.28   22.60
   0 -12   2  195.88   23.70
   0 -12  -2  237.18   27.70
   0 -12   2  151.38   24.80
   0 -12   2  177.88   29.30
   0 -12  -2  186.38   27.20
   0  12  -2  179.28   26.90
   0  12  -2  219.48   22.70
   0  12   2  181.98   22.60
   0  12   2  166.38   28.80
   0  12  -2  233.28   20.80
   0  12   2  209.38   23.70
   0  12  -2  223.68   23.70
   0  12  -2  219.98   22.70
   0  12   2  189.28   22.60
   0  12   2  142.49   19.10
  -1 -12  -2   10.00    8.40
   1 -12   2   -4.30   15.00
   1 -12   2    7.20   11.60
  -1 -12  -2   44.50   14.50
  -1 -12  -2   20.80   11.70
  -1 -12  -2   24.90   12.40
  -1 -12  -2    9.10   12.40
   1 -12   2   20.00   13.40
   1 -12   2   24.70   12.40
   1 -12   2   28.70   11.90
   1 -12   2   15.80    8.50
  -1  12  -2   15.90   10.90
   1  12   2   37.80   13.20
  -1  12  -2   25.90   11.90
  -1  12  -2   21.10   12.10
   1  12   2    9.90   10.40
   1  12   2   11.70   10.80
  -1  12  -2   23.10   10.00
   1  12   2   -2.80   11.10
  -1  12  -2   34.90   11.80
   1  12   2   10.30   21.10
  -2 -12  -2  227.38   24.00
   2 -12   2  220.88   24.20
   2 -12   2  195.08   21.30
  -2 -12  -2  268.57   29.60
   2 -12   2  185.28   27.00
   2 -12   2  182.08   20.40
  -2 -12  -2  215.78   25.50
   2 -12   2  269.37   26.20
  -2 -12  -2  236.48   22.20
   2 -12   2  201.58   23.50
  -2 -12  -2  224.58   24.20
  -2  12  -2  225.38   23.90
  -2  12  -2  252.67   22.30
  -2  12  -2  213.28   27.90
   2  12   2  246.78   24.80
   2  12   2  238.88   27.20
   2  12   2  253.47   26.20
  -2  12  -2  206.08   21.90
  -2  12  -2  187.18   21.00
   2  12   2  272.57   37.80
   3 -12   2    5.70    9.00
  -3 -12  -2   -6.50    9.20
  -3 -12  -2  -14.60    6.90
   3 -12   2    9.10   11.20
   3 -12   2   -5.90   14.90
  -3 -12  -2  -13.10    8.80
   3 -12   2   12.00   11.40
  -3 -12  -2   -4.30   12.50
   3 -12   2   10.00   11.10
  -3 -12  -2    1.80   11.40
   3  12   2    4.50   11.30
   3  12   2   -7.90   12.10
  -3  12  -2    3.00   11.50
  -3  12  -2  -12.70    8.30
   3  12   2   -7.10    9.20
  -3  12  -2   10.10    9.10
  -3  12  -2   23.20   11.10
   3  12   2    6.50   10.90
  -3  12  -2   -3.70    9.00
  -4 -12  -2   54.79   16.20
   4 -12   2   44.40   14.40
  -4 -12  -2   69.89   13.90
   4 -12   2   71.19   15.50
  -4 -12  -2   51.99   17.40
   4 -12   2   43.70   11.10
  -4 -12  -2   60.79   14.80
   4 -12   2   96.49   27.20
  -4 -12  -2   76.09   15.80
   4 -12   2   54.59   13.50
   4  12   2   73.29   18.90
   4  12   2   86.89   21.80
   4  12   2   58.49   14.50
  -4  12  -2   56.69   13.70
  -4  12  -2   77.09   14.70
   4  12   2   59.49   32.60
   4  12   2   73.79   19.20
   4  12   2   62.29   14.70
  -4  12  -2   76.09   15.10
  -5 -12  -2   63.09   14.50
  -5 -12  -2   78.49   14.20
   5 -12   2   47.80   14.70
  -5 -12  -2   45.40   11.70
   5 -12   2   44.40   21.00
   5 -12   2   56.19   14.10
   5 -12   2   65.19   14.40
   5 -12   2   65.09   15.90
  -5  12  -2   73.99   12.60
   5  12   2   71.09   18.30
   5  12   2   72.59   14.60
   5  12   2   62.49   15.80
  -5  12  -2   54.09   12.50
   5  12   2   42.20   15.50
  -6 -12  -2   40.80   12.50
   6 -12   2   38.60   14.70
   6 -12   2   51.89   16.50
   6 -12   2   43.10   24.50
   6 -12   2   37.30   17.20
  -6 -12  -2   36.30   13.30
  -6 -12  -2   52.09   12.20
   6 -12   2   26.00   12.50
  -6  12  -2   30.10   10.10
  -6  12  -2   37.80   10.70
   6  12   2   45.40   14.30
   6  12   2   10.80   25.90
  -6  12  -2   41.60   13.20
   6  12   2   64.29   15.60
   6  12   2   76.49   16.10
   7 -12   2  -14.10   10.60
  -7 -12  -2   -7.80    9.50
   7 -12   2   -8.60   11.80
  -7 -12  -2   10.50    9.10
   7 -12   2   16.30   12.00
  -7 -12  -2   22.60   12.40
   7 -12   2   18.90   14.40
   7 -12   2   12.80   12.00
   7  12   2    7.40   12.30
   7  12   2   16.70   11.50
  -7  12  -2   19.40    7.40
  -7  12  -2   -2.60    8.40
   7  12   2   -5.10    9.00
  -7  12  -2    1.60   10.30
   7  12   2   20.00   12.90
   7  12   2   14.40   12.90
   8 -12   2    0.50   13.70
  -8 -12  -2   -3.10   10.60
   8 -12   2   -1.50   13.50
   8 -12   2    0.10   15.70
  -8 -12  -2   -8.40    7.80
  -8 -12  -2   12.80    9.80
   8 -12   2   26.90   15.30
  -8  12  -2   -2.30    9.90
   8  12   2   -3.20   10.60
   8  12   2   15.10   12.60
   8  12   2  -13.80   16.70
  -8  12  -2   -9.10    5.90
  -8  12  -2   -2.70    5.60
   8  12   2  -18.60   12.00
   8  12   2    2.40   12.40
  -8 -13   2   17.40   12.60
  -8 -13   2   19.70   14.80
   8 -13  -2   24.00   15.70
   8 -13  -2   12.70   18.70
   8  13  -2   10.60   15.10
   8  13  -2  -16.50   15.40
  -8  13   2   -9.00   10.50
   7 -13  -2   16.60   14.20
   7 -13  -2   28.20   16.70
  -7 -13   2   12.00   12.50
   7 -13  -2   25.40   14.40
  -7 -13   2   18.70   13.50
   7 -13  -2    0.50   11.20
   7  13  -2   -0.80   12.90
  -7  13   2  -10.00   11.50
  -7  13   2    2.90   10.80
   7  13  -2  -10.80   10.60
   7  13  -2   -1.10   14.40
   7  13  -2   -2.10   12.30
   6 -13  -2   80.09   19.60
   6 -13  -2   69.39   17.20
  -6 -13   2   70.69   16.80
   6 -13  -2   58.69   16.30
   6 -13  -2   54.89   15.60
  -6 -13   2   61.89   18.50
  -6 -13   2   57.59   18.70
  -6  13   2   46.40   15.10
   6  13  -2   43.60   15.90
  -6  13   2   54.59   14.10
   6  13  -2   57.59   17.50
   6  13  -2   31.60   12.70
   6  13  -2   54.39   18.00
   6  13  -2   53.29   17.20
   5 -13  -2   70.79   16.40
  -5 -13   2   71.39   20.80
  -5 -13   2   90.19   18.90
  -5 -13   2   64.39   16.40
   5 -13  -2   60.69   17.60
   5 -13  -2   95.79   16.50
   5 -13  -2   86.39   18.30
   5  13  -2   55.89   14.30
  -5  13   2   81.19   17.50
  -5  13   2   98.39   19.40
   5  13  -2   61.09   17.10
   5  13  -2   90.59   17.10
   5  13  -2   69.39   16.50
   5  13  -2   70.79   16.50
  -5  13   2   59.49   17.40
   4 -13  -2   23.60   12.80
  -4 -13   2   10.30   12.40
   4 -13  -2   15.20   11.80
  -4 -13   2    6.20   16.40
   4 -13  -2   10.00   14.50
  -4 -13   2   10.20   11.50
   4 -13  -2    2.50   14.00
   4 -13  -2   14.90   13.60
   4  13  -2   25.30   13.30
  -4  13   2   13.60   13.20
   4  13  -2    4.00   12.60
  -4  13   2   26.20   15.20
   4  13  -2   18.10   10.40
   4  13  -2    3.50   13.70
   4  13  -2    7.40   11.90
   3 -13  -2   60.69   15.20
   3 -13  -2   30.70   14.80
   3 -13  -2   43.60   18.50
  -3 -13   2   75.69   15.10
   3 -13  -2   60.39   17.00
  -3 -13   2  103.49   18.70
  -3 -13   2   91.19   23.30
   3 -13  -2   73.49   16.90
  -3  13   2   76.69   16.40
   3  13  -2   71.59   16.70
   3  13  -2   64.49   19.60
   3  13  -2   66.89   15.50
   3  13  -2   70.49   16.40
  -3  13   2   61.19   16.60
  -2 -13   2   44.00   13.50
   2 -13  -2   15.10   13.00
   2 -13  -2    8.20   11.40
  -2 -13   2   23.80    9.70
   2 -13  -2   28.00   15.70
  -2 -13   2    9.20   19.30
  -2 -13   2   20.20   15.10
   2 -13  -2   29.00   13.70
   2 -13  -2   23.60   13.90
  -2 -13   2   34.60   13.10
  -2  13   2   47.90   13.50
   2  13  -2   26.40   14.80
   2  13  -2   30.00   14.00
  -2  13   2    1.80   10.90
   2  13  -2   33.90   11.70
  -2  13   2    1.10    7.90
   2  13  -2   24.40   11.70
   1 -13  -2   44.90   12.00
  -1 -13   2   55.29   19.40
  -1 -13   2   62.49   12.30
   1 -13  -2   43.80   15.50
  -1 -13   2   41.70   15.90
  -1 -13   2   51.99   15.10
   1 -13  -2   62.29   17.10
   1 -13  -2   66.29   15.80
  -1  13   2   60.99   14.80
  -1  13   2   97.09   17.20
   1  13  -2   57.19   18.50
   1  13  -2   66.69   15.40
   1  13  -2   66.09   15.90
   1  13  -2   68.29   13.80
   1  13  -2   31.80   13.30
  -1  13   2   45.10   14.30
   0 -13  -2    8.70    9.30
   0 -13  -2   17.20   12.70
   0 -13  -2    9.90   25.30
   0 -13   2    2.90    8.80
   0 -13  -2  -16.50    9.80
   0 -13   2  -10.30    7.80
   0 -13  -2   -3.60   12.20
   0 -13  -2   36.40   13.40
   0 -13   2   -7.10    7.30
   0  13  -2    0.00    8.80
   0  13   2  -13.80   10.10
   0  13  -2    9.90   12.60
   0  13  -2   -0.10   10.80
   0  13  -2   33.10   11.70
   0  13   2  -24.00   16.60
   0  13   2    9.90   12.20
   0  13   2    9.20    8.80
   0  13  -2   -2.60   10.90
   1 -13   2   10.20   17.90
  -1 -13  -2   44.50   14.00
   1 -13   2   46.30   10.40
  -1 -13  -2   35.90   13.40
   1 -13   2   34.60   16.90
   1 -13   2   23.70    9.30
  -1 -13  -2   13.30   12.70
  -1 -13  -2   22.40   12.00
  -1 -13  -2   41.70   11.10
   1  13   2   33.80   14.80
  -1  13  -2   42.90   13.10
  -1  13  -2   35.00   11.10
   1  13   2   35.80   16.20
   1  13   2   40.30   14.60
[truncated: 1,608,487 more chars]
